# Supplementary material for: Differential Methylation Patterns in Apomictic vs. Sexual Genotypes of the Diplosporous Grass Eragrostis curvula
Source: Plants (Basel). 2021 May 10;10(5):946. doi: 10.3390/plants10050946 (PMC8150776; doi:10.3390/plants10050946)
Supplement: Supplementary file 1 [file plants-10-00946-s001.zip]

Archive with 4 entries (4 files):
- Figure S1.jpg
- Figure S2.jpg
- Figure S3.jpg
- Supplementary_TableS1-S8.xlsx
