# Supplementary material for: Differential Methylation Patterns in Apomictic vs. Sexual Genotypes of the Diplosporous Grass Eragrostis curvula
Source: Plants (Basel). 2021 May 10;10(5):946. doi: 10.3390/plants10050946 (PMC8150776; doi:10.3390/plants10050946)
Supplement: Supplementary file 1 [file plants-10-00946-s001.zip › Supplementary_TableS1-S8.xlsx]

## Sheet: Table S1
	Sequencing library ID	Sample ID	Raw	Trimmed	Trimmed (%)	Unique mapped reads	Useful reads (%)
index_12	1_1_aci_P25	cg_fac_apo_1	2713327	2522766	92.9769	1279468	50.7169
	1_2_aci_P26	cg_fac_apo_2	2790501	2604008	93.3169	1314322	50.473
	1_3_aci_P27	cg_fac_apo_3	3350575	3242003	96.7596	1636768	50.4863
	1_1_eco_P31	chh_fac_apo_1	2.32604e+06	1635207	70.3	701375	42.8921
	1_2_eco_P32	chh_fac_apo_2	2.19702e+06	1588447	72.3	681321	42.8923
	1_3_eco_P33	chh_fac_apo_3	2673269	1864337	69.74	765499	41.0601
	1_1_pstI_P1	chg_fac_apo_1	1.99295e+06	1839495	92.3	929557	50.5333
	1_2_pstI_P2	chg_fac_apo_2	1856355	1667264	89.8139	845159	50.6914
	1_3_pstI_P3	chg_fac_apo_3	2136595	1999876	93.6011	1006359	50.3211
	1_1_dpnII_P22	6mA_fac_apo_1	16221487	15759909	97.1545	8512675	54.0147
	1_2_dpnII_P23	6mA_fac_apo_2	10657311	10368217	97.2874	5222775	50.3729
	1_3_dpnII_P24	6mA_fac_apo_3	12564268	12143598	96.6519	6110127	50.3156
index_14	2_1_aci_P25	cg_obl_apo_1	3783426	3554965	93.9615	1661032	46.7243
	2_2_aci_P26	cg_obl_apo_2	2761541	2532717	91.7139	1184467	46.7667
	2_3_aci_P27	cg_obl_apo_3	5588075	5418257	96.9611	2496430	46.0744
	2_1_eco_P31	chh_obl_apo_1	2.43825e+06	1762858	72.3	659281	37.3984
	2_2_eco_P32	chh_obl_apo_2	1.96285e+06	1478029	75.3	552983	37.4135
	2_3_eco_P33	chh_obl_apo_3	1577766	1152539	73.0488	418025	36.2699
	2_1_pstI_P1	chg_obl_apo_1	1235892	1146788	92.7903	538704	46.975
	2_2_pstI_P2	chg_obl_apo_2	1472462	1317324	89.464	620452	47.0994
	2_3_pstI_P3	chg_obl_apo_3	1291255	1183586	91.6617	560272	47.3368
	2_1_dpnII_P22	6mA_obl_apo_1	13428761	13074242	97.36	5820483	44.5187
	2_2_dpnII_P23	6mA_obl_apo_2	11041787	10786889	97.6915	4584813	42.5036
	2_3_dpnII_P24	6mA_obl_apo_3	10775010	10458702	97.0644	4506433	43.0879
index_15	3_1_aci_P25	cg_sex_apo_1	3065727	2926990	95.4746	1372715	46.8985
	3_2_aci_P26	cg_sex_apo_2	2648289	2499876	94.3959	1166372	46.6572
	3_3_aci_P27	cg_sex_apo_3	4510760	4422795	98.0499	2012553	45.5041
	3_1_eco_P31	chh_sex_apo_1	1.99302e+06	1440957	72.3	541144	37.5545
	3_2_eco_P32	chh_sex_apo_2	1.91958e+06	1349468	70.3	506729	37.5503
	3_3_eco_P33	chh_sex_apo_3	1525897	1013561	66.4239	366809	36.1901
	3_1_pstI_P1	chg_sex_apo_1	1084562	1021167	94.1548	479199	46.9266
	3_2_pstI_P2	chg_sex_apo_2	1253280	1138536	90.8445	536805	47.1487
	3_3_pstI_P3	chg_sex_apo_3	1448697	1361343	93.9702	637291	46.8134
	3_1_dpnII_P22	6mA_sex_apo_1	8808517	8604510	97.684	3700623	43.0079
	3_2_dpnII_P23	6mA_sex_apo_2	10948264	10772100	98.3909	3851777	35.757
	3_3_dpnII_P24	6mA_sex_apo_3	9822051	9609068	97.8316	3712230	38.6326

## Sheet: Table S2
Table S2. Methylation sequencing statistics. Uniquely mapped loci (MCSeEd loci) were normalized, filtered, and then analyzed with Methylkit to infer the number of differentially methylated positions (DMPs) for the FVS, AVS and AVF comparisons, as either methylated or de-methylated.
		CG	CHG	CHH	6mA
Facultative vs Sexual
MCSeEd loci		767063	194206	271790	1279616
Normalized library		767063	194206	271790	1279616
Filtered library		20646	19377	26301	88014
Methylkit filtered		16882	18422	23042	85485
DMPs	D >5	13033	15385	18954	72350
DMPs	Methylated	9725	11409	13161	59063
DMPs	De-methylated	3308	3976	5793	13287
Full apomictic vs Sexual
MCSeEd loci		838621	212254	261814	1273700
Normalized library		838621	212254	261814	1273700
Filtered library		14960	11298	17130	57786
Methylkit filtered		12573	10939	15195	56352
DMPs	D >5	9909	9598	12978	48374
DMPs	Methylated	6194	6323	8111	30552
DMPs	De-methylated	3715	3275	4867	17822
Full apomictic vs Facultative
MCSeEd loci		827142	236351	308237	1427178
Normalized library		771334	236350	308236	1427177
Filtered library		20023	18647	21475	80124
Methylkit filtered		15447	17376	18299	77277
DMPs	D >5	10202	14026	14819	61487
DMPs	Methylated	4331	7130	7537	23688
DMPs	De-methylated	5871	6896	7282	37799

## Sheet: Table S3
Table S3. Differentially methylated positions (DMPs) for FVS, APS and APF comparisons and differentially methylated regions (DMRs) identified for each context (CG, CHG CHH, 6mA).
Facultative vs Sexual
	CG	CHG	CHH	6mA	Total
DMPs	13033	15385	18954	72350	119722
DMRs	448	459	383	7343	8633
Full apomictic vs Sexual
	CG	CHG	CHH	6mA	Total
DMPs	9909	9598	12978	48374	80859
DMRs	362	233	251	3862	4708
Full apomictic vs Facultative
	CG	CHG	CHH	6mA	Total
DMPs	10202	14026	14819	61487	100534
DMRs	307	368	232	5070	5977

## Sheet: Table S4
Table S4. Number of DMRs overlapping the different genomic regions for the three comparisons. For each comparison and context the color represent the relative quantity of DMRs.
		CG	CHG	CHH	6mA
FVS	Upstream	191	108	98	1682
	UTR 5'	39	14	4	136
	exons	264	324	112	1777
	introns	164	346	151	1410
	UTR 3'	42	46	21	214
	Downstream	185	139	115	1676
	intergenic	311	216	257	5276
		CG	CHG	CHH	6mA
AVS	Upstream	163	43	66	891
	UTR 5'	35	12	3	81
	exons	242	189	70	1099
	introns	142	177	110	879
	UTR 3'	29	21	22	146
	Downstream	157	73	72	871
	intergenic	237	90	159	2516
		CG	CHG	CHH	6mA
FVA	Upstream	111	145	74	1231
	UTR 5'	33	24	1	132
	exons	226	340	59	1598
	introns	121	278	82	1031
	UTR 3'	18	32	12	130
	Downstream	124	104	63	1298
	intergenic	311	216	257	5276

## Sheet: Table S5
Table S5. Genes differentially methylated in regulatory regions. When "NO" is in the annotation column means that the gene could not find a match in uniprot DB. The shared genes between the AVS and FVS have a "1" in the 3th column. The context found methylated in each gene is in the "Context" column
FacvsSex_De-meth	Annotation uniprot	Shared _FullvsSex_De-meth	Context		FacvsSex_Meth	Annotation uniprot	Shared _FullvsSex_Meth	Context		FullvsSex_De-meth	Annotation uniprot	Shared _FacvsSex_De-meth	Context		FullvsSex_Meth	Annotation uniprot	Shared _FacvsSex_Meth	Context		FullvsFac_De-meth	Annotation uniprot	Context		FullvsFac_Meth_peak	Annotation uniprot	Context
Ec_don_walter_7	Q6ETW4 Pectinesterase inhibitor 8 OS=Oryza sativa subsp. japonica OX=39947 GN=PMEI8 PE=2 SV=1	0	CG		Ec_don_walter_2	Q5NUF4 2-hydroxyisoflavanone dehydratase OS=Glycyrrhiza echinata OX=46348 GN=HIDM PE=1 SV=1	0	6mA		Ec_don_walter_5	Q9SHI4 Receptor-like protein 3 OS=Arabidopsis thaliana OX=3702 GN=RLP3 PE=2 SV=1	0	CHH		Ec_don_walter_11	P35614 Eukaryotic peptide chain release factor subunit 1-3 OS=Arabidopsis thaliana OX=3702 GN=ERF1-3 PE=1 SV=1	0	6mA		Ec_don_walter_1	O80603 F-box protein At1g10110 OS=Arabidopsis thaliana OX=3702 GN=At1g10110 PE=2 SV=1	6mA		Ec_don_walter_2	Q5NUF4 2-hydroxyisoflavanone dehydratase OS=Glycyrrhiza echinata OX=46348 GN=HIDM PE=1 SV=1	6mA
Ec_don_walter_17	NO	1	6mA		Ec_don_walter_4	NO	0	6mA		Ec_don_walter_16	NO	0	6mA		Ec_don_walter_13	Q681X4 Zinc finger protein ZAT5 OS=Arabidopsis thaliana OX=3702 GN=ZAT5 PE=2 SV=1	1	6mA		Ec_don_walter_3	Q9FLG1 Beta-D-xylosidase 4 OS=Arabidopsis thaliana OX=3702 GN=BXL4 PE=1 SV=1	CHG		Ec_don_walter_7	Q6ETW4 Pectinesterase inhibitor 8 OS=Oryza sativa subsp. japonica OX=39947 GN=PMEI8 PE=2 SV=1	CG
Ec_don_walter_29	NO	0	CG		Ec_don_walter_8	NO	0	6mA		Ec_don_walter_17	NO	1	6mA		Ec_don_walter_30	Q05753 Ankyrin repeat domain-containing protein, chloroplastic OS=Arabidopsis thaliana OX=3702 GN=AKRP PE=1 SV=2	1	6mA,CG		Ec_don_walter_6	O04244 Uncharacterized protein At4g02000 OS=Arabidopsis thaliana OX=3702 GN=At4g02000 PE=2 SV=1	6mA		Ec_don_walter_29	NO	CG
Ec_don_walter_49	Q9SR36 Glutathione S-transferase U8 OS=Arabidopsis thaliana OX=3702 GN=GSTU8 PE=2 SV=1	0	6mA		Ec_don_walter_9	Q9FL41 WAT1-related protein At5g07050 OS=Arabidopsis thaliana OX=3702 GN=At5g07050 PE=2 SV=1	0	6mA		Ec_don_walter_39	Q4R1I9 Anthocyanidin 5,3-O-glucosyltransferase OS=Rosa hybrid cultivar OX=128735 GN=RhGT1 PE=2 SV=1	0	CHH		Ec_don_walter_34	Q9LPI5 Polyadenylate-binding protein-interacting protein 11 OS=Arabidopsis thaliana OX=3702 GN=CID11 PE=2 SV=1	1	6mA		Ec_don_walter_16	NO	6mA		Ec_don_walter_37	NO	6mA
Ec_don_walter_53	Q6NMN6 Probable sphingolipid transporter spinster homolog 1 OS=Arabidopsis thaliana OX=3702 GN=At5g65687 PE=1 SV=1	1	CG		Ec_don_walter_10	NO	0	6mA		Ec_don_walter_46	P31110 Thaumatin-like protein OS=Oryza sativa subsp. japonica OX=39947 GN=Os12g0628600 PE=1 SV=1	0	CHH		Ec_don_walter_43	NO	1	6mA		Ec_don_walter_21	Q8L765 BTB/POZ and MATH domain-containing protein 1 OS=Arabidopsis thaliana OX=3702 GN=BPM1 PE=1 SV=1	6mA		Ec_don_walter_40	Q7XBQ9 Disease resistance protein RGA2 OS=Solanum bulbocastanum OX=147425 GN=RGA2 PE=1 SV=1	6mA
Ec_don_walter_73	Q7XBQ9 Disease resistance protein RGA2 OS=Solanum bulbocastanum OX=147425 GN=RGA2 PE=1 SV=1	0	6mA		Ec_don_walter_12	P59234 Protein yippee-like OS=Solanum tuberosum OX=4113 PE=2 SV=1	0	CG		Ec_don_walter_53	Q6NMN6 Probable sphingolipid transporter spinster homolog 1 OS=Arabidopsis thaliana OX=3702 GN=At5g65687 PE=1 SV=1	1	CG		Ec_don_walter_56	NO	0	6mA		Ec_don_walter_22	Q8L765 BTB/POZ and MATH domain-containing protein 1 OS=Arabidopsis thaliana OX=3702 GN=BPM1 PE=1 SV=1	6mA		Ec_don_walter_43	NO	6mA
Ec_don_walter_113	Q9ZVW2 DExH-box ATP-dependent RNA helicase DExH10 OS=Arabidopsis thaliana OX=3702 GN=HEN2 PE=1 SV=2	0	6mA		Ec_don_walter_13	Q681X4 Zinc finger protein ZAT5 OS=Arabidopsis thaliana OX=3702 GN=ZAT5 PE=2 SV=1	1	6mA		Ec_don_walter_68	Q9M2U3 Protein ALP1-like OS=Arabidopsis thaliana OX=3702 GN=At3g55350 PE=2 SV=1	0	CHH		Ec_don_walter_57	Q9FYQ8 Transmembrane 9 superfamily member 11 OS=Arabidopsis thaliana OX=3702 GN=TMN11 PE=2 SV=1	1	6mA		Ec_don_walter_23	NO	6mA		Ec_don_walter_47	P59467 LOB domain-containing protein 23 OS=Arabidopsis thaliana OX=3702 GN=LBD23 PE=1 SV=1	6mA
Ec_don_walter_127	NO	0	6mA		Ec_don_walter_14	Q67A25 S-norcoclaurine synthase OS=Thalictrum flavum subsp. glaucum OX=150095 PE=1 SV=1	0	6mA		Ec_don_walter_87	Q39214 Disease resistance protein RPM1 OS=Arabidopsis thaliana OX=3702 GN=RPM1 PE=1 SV=1	0	6mA		Ec_don_walter_59	NO	1	6mA		Ec_don_walter_24	Q9ASJ1 Protein MOTHER of FT and TFL1 homolog 2 OS=Oryza sativa subsp. japonica OX=39947 GN=MFT2 PE=2 SV=1	6mA		Ec_don_walter_54	O80630 Dirigent protein 9 OS=Arabidopsis thaliana OX=3702 GN=DIR9 PE=2 SV=1	CG
Ec_don_walter_140	P14897 Low molecular mass early light-inducible protein HV90, chloroplastic OS=Hordeum vulgare OX=4513 PE=2 SV=1	0	6mA		Ec_don_walter_15	Q9LR73 Coumaroyl-CoA:anthocyanidin 3-O-glucoside-6''-O-coumaroyltransferase 2 OS=Arabidopsis thaliana OX=3702 GN=3AT2 PE=1 SV=1	0	6mA		Ec_don_walter_88	D4N502 Codeine O-demethylase OS=Papaver somniferum OX=3469 GN=CODM PE=1 SV=1	0	6mA		Ec_don_walter_63	NO	1	6mA		Ec_don_walter_33	Q9LZD3 Exocyst complex component EXO70A1 OS=Arabidopsis thaliana OX=3702 GN=EXO70A1 PE=1 SV=1	6mA		Ec_don_walter_56	NO	6mA
Ec_don_walter_169	Q9LUD6 Pentatricopeptide repeat-containing protein At3g14580, mitochondrial OS=Arabidopsis thaliana OX=3702 GN=At3g14580 PE=2 SV=1	0	CG		Ec_don_walter_18	P17801 Putative receptor protein kinase ZmPK1 OS=Zea mays OX=4577 GN=PK1 PE=2 SV=2	0	6mA		Ec_don_walter_115	NO	0	CHG		Ec_don_walter_65	NO	0	6mA		Ec_don_walter_35	Q9LSB1 UDP-glucuronate:xylan alpha-glucuronosyltransferase 1 OS=Arabidopsis thaliana OX=3702 GN=GUX1 PE=2 SV=1	CG,CHG		Ec_don_walter_57	Q9FYQ8 Transmembrane 9 superfamily member 11 OS=Arabidopsis thaliana OX=3702 GN=TMN11 PE=2 SV=1	6mA
Ec_don_walter_178	NO	1	6mA		Ec_don_walter_19	NO	0	6mA		Ec_don_walter_116	Q6AUK6 Transcription termination factor MTERF4, chloroplastic OS=Oryza sativa subsp. japonica OX=39947 GN=Os05g0404000 PE=2 SV=1	0	CG		Ec_don_walter_67	O48958 4-hydroxyphenylacetaldehyde oxime monooxygenase OS=Sorghum bicolor OX=4558 GN=CYP71E1 PE=1 SV=1	0	6mA		Ec_don_walter_39	Q4R1I9 Anthocyanidin 5,3-O-glucosyltransferase OS=Rosa hybrid cultivar OX=128735 GN=RhGT1 PE=2 SV=1	CHH		Ec_don_walter_58	Q8L7E5 WPP domain-interacting tail-anchored protein 1 OS=Arabidopsis thaliana OX=3702 GN=WIT1 PE=1 SV=2	6mA
Ec_don_walter_179	Q9ZPS0 F-box only protein 7 OS=Arabidopsis thaliana OX=3702 GN=FBX7 PE=2 SV=3	0	6mA		Ec_don_walter_20	Q9LV32Protein NEOXANTHIN-DEFICIENT 1 OS=Oryza sativa subsp. japonica OX=39947 GN=NDX1 PE=3 SV=2DNA-directed RNA polymerase D subunit 2b OS=Arabidopsis thaliana OX=3702 GN=NRPD2b PE=2 SV=1	0	6mA		Ec_don_walter_128	NO	0	6mA		Ec_don_walter_75	Q56S59 Phylloplanin OS=Nicotiana tabacum OX=4097 PE=1 SV=1	0	6mA,CG		Ec_don_walter_41	Q3EBY6 Protein MID1-COMPLEMENTING ACTIVITY 2 OS=Arabidopsis thaliana OX=3702 GN=MCA2 PE=2 SV=1	6mA		Ec_don_walter_62	Q9FLF4 U-box domain-containing protein 27 OS=Arabidopsis thaliana OX=3702 GN=PUB27 PE=2 SV=1	6mA
Ec_don_walter_242	Q3EA00 Putative F-box protein At4g17565 OS=Arabidopsis thaliana OX=3702 GN=At4g17565 PE=4 SV=1	0	CG		Ec_don_walter_23	NO	0	6mA		Ec_don_walter_156	NO	0	6mA		Ec_don_walter_100	NO	0	6mA		Ec_don_walter_48	NO	6mA		Ec_don_walter_63	NO	6mA
Ec_don_walter_246	NO	0	6mA		Ec_don_walter_25	Q9S9V9 Putative F-box/LRR-repeat protein 23 OS=Arabidopsis thaliana OX=3702 GN=FBL23 PE=4 SV=1	0	CHG		Ec_don_walter_168	NO	0	6mA		Ec_don_walter_101	NO	1	6mA		Ec_don_walter_50	NO	6mA		Ec_don_walter_77	Q8L928 Protein DMP4 OS=Arabidopsis thaliana OX=3702 GN=DMP4 PE=2 SV=1	6mA
Ec_don_walter_254	NO	1	6mA		Ec_don_walter_26	NO	0	6mA		Ec_don_walter_178	NO	1	6mA		Ec_don_walter_105	NO	1	6mA		Ec_don_walter_52	Q9SDN0 Chaperone protein dnaJ 20, chloroplastic OS=Arabidopsis thaliana OX=3702 GN=ATJ20 PE=1 SV=2	6mA		Ec_don_walter_81	Q9LS04 Putative F-box protein At3g25750 OS=Arabidopsis thaliana OX=3702 GN=At3g25750 PE=4 SV=2	6mA
Ec_don_walter_276	Q9SJQ1 Leucine-rich repeat receptor-like protein kinase PXC1 OS=Arabidopsis thaliana OX=3702 GN=PXC1 PE=1 SV=1	0	6mA		Ec_don_walter_27	NO	0	6mA		Ec_don_walter_189	C0LGR3 LRR receptor-like serine/threonine-protein kinase OS=Arabidopsis thaliana OX=3702 GN=RGI3 PE=1 SV=1	0	6mA		Ec_don_walter_107	B7F8P5 Auxin-responsive protein SAUR36 OS=Oryza sativa subsp. japonica OX=39947 GN=SAUR39 PE=2 SV=1	1	6mA		Ec_don_walter_68	Q9M2U3 Protein ALP1-like OS=Arabidopsis thaliana OX=3702 GN=At3g55350 PE=2 SV=1	CHH		Ec_don_walter_84	NO	6mA
Ec_don_walter_278	Q9LVJ1 Subtilisin-like protease SBT1.4 OS=Arabidopsis thaliana OX=3702 GN=SBT1.4 PE=2 SV=1	1	6mA		Ec_don_walter_28	P46269 Cytochrome b-c1 complex subunit 8 OS=Solanum tuberosum OX=4113 PE=1 SV=2	0	6mA		Ec_don_walter_193	Q84QC2 Ethylene-responsive transcription factor ERF017 OS=Arabidopsis thaliana OX=3702 GN=ERF017 PE=2 SV=1	0	CG		Ec_don_walter_108	B7F8P5 Auxin-responsive protein SAUR36 OS=Oryza sativa subsp. japonica OX=39947 GN=SAUR39 PE=2 SV=1	1	6mA		Ec_don_walter_71	NO	6mA		Ec_don_walter_96	P47917 O-methyltransferase ZRP4 OS=Zea mays OX=4577 GN=ZRP4 PE=2 SV=1	6mA
Ec_don_walter_282	NO	0	6mA		Ec_don_walter_30	Q05753 Ankyrin repeat domain-containing protein, chloroplastic OS=Arabidopsis thaliana OX=3702 GN=AKRP PE=1 SV=2	1	6mA,CG		Ec_don_walter_206	P93604 Rust resistance kinase Lr10 OS=Triticum aestivum OX=4565 GN=LRK10 PE=2 SV=1	0	6mA		Ec_don_walter_109	B7F8P5 Auxin-responsive protein SAUR36 OS=Oryza sativa subsp. japonica OX=39947 GN=SAUR39 PE=2 SV=1	1	6mA		Ec_don_walter_72	Q766C3 Aspartic proteinase nepenthesin-1 OS=Nepenthes gracilis OX=150966 GN=nep1 PE=1 SV=1	CHG		Ec_don_walter_99	Q941X2 Laccase-3 OS=Oryza sativa subsp. japonica OX=39947 GN=LAC3 PE=2 SV=1	6mA,CHG
Ec_don_walter_286	O48958 4-hydroxyphenylacetaldehyde oxime monooxygenase OS=Sorghum bicolor OX=4558 GN=CYP71E1 PE=1 SV=1	0	6mA		Ec_don_walter_31	NO	0	6mA		Ec_don_walter_207	NO	0	6mA		Ec_don_walter_117	Q9LU24 Putative F-box protein At3g16210 OS=Arabidopsis thaliana OX=3702 GN=At3g16210 PE=4 SV=1	0	6mA		Ec_don_walter_73	Q7XBQ9 Disease resistance protein RGA2 OS=Solanum bulbocastanum OX=147425 GN=RGA2 PE=1 SV=1	6mA		Ec_don_walter_105	NO	6mA
Ec_don_walter_288	Q75LU5 KIN17-like protein OS=Oryza sativa subsp. japonica OX=39947 GN=KIN17 PE=2 SV=1	0	6mA		Ec_don_walter_32	NO	0	6mA		Ec_don_walter_209	NO	0	CG		Ec_don_walter_118	Q5Z6N9 Transcription factor TGAL3 OS=Oryza sativa subsp. japonica OX=39947 GN=TGAL3 PE=1 SV=1	0	6mA		Ec_don_walter_78	Q9LEW3 Aspartyl protease AED1 OS=Arabidopsis thaliana OX=3702 GN=AED1 PE=2 SV=1	6mA		Ec_don_walter_106	Q9STF3 Pentatricopeptide repeat-containing protein At3g46790, chloroplastic OS=Arabidopsis thaliana OX=3702 GN=CRR2 PE=2 SV=1	6mA,CG
Ec_don_walter_300	NO	0	6mA		Ec_don_walter_34	Q9LPI5 Polyadenylate-binding protein-interacting protein 11 OS=Arabidopsis thaliana OX=3702 GN=CID11 PE=2 SV=1	1	6mA		Ec_don_walter_211	O04244 Uncharacterized protein At4g02000 OS=Arabidopsis thaliana OX=3702 GN=At4g02000 PE=2 SV=1	0	6mA		Ec_don_walter_126	Q94DG6 Zinc transporter 1 OS=Oryza sativa subsp. japonica OX=39947 GN=ZIP1 PE=1 SV=1	0	CG		Ec_don_walter_82	Q9T0G7 Histone-lysine N-methyltransferase family member SUVH9 OS=Arabidopsis thaliana OX=3702 GN=SUVH9 PE=1 SV=1	6mA		Ec_don_walter_108	B7F8P5 Auxin-responsive protein SAUR36 OS=Oryza sativa subsp. japonica OX=39947 GN=SAUR39 PE=2 SV=1	6mA
Ec_don_walter_314	Q9FJK3 Agamous-like MADS-box protein AGL80 OS=Arabidopsis thaliana OX=3702 GN=AGL80 PE=1 SV=1	0	6mA		Ec_don_walter_36	NO	0	6mA		Ec_don_walter_234	Q94DG6 Zinc transporter 1 OS=Oryza sativa subsp. japonica OX=39947 GN=ZIP1 PE=1 SV=1	0	CG		Ec_don_walter_131	P0C2F6 Putative ribonuclease H protein At1g65750 OS=Arabidopsis thaliana OX=3702 GN=At1g65750 PE=3 SV=1	1	6mA		Ec_don_walter_83	Q8L5A7 Cytosolic sulfotransferase 15 OS=Arabidopsis thaliana OX=3702 GN=SOT15 PE=1 SV=1	6mA		Ec_don_walter_113	Q9ZVW2 DExH-box ATP-dependent RNA helicase DExH10 OS=Arabidopsis thaliana OX=3702 GN=HEN2 PE=1 SV=2	6mA
Ec_don_walter_323	NO	0	6mA		Ec_don_walter_38	O23169 Pentatricopeptide repeat-containing protein At4g37170 OS=Arabidopsis thaliana OX=3702 GN=PCMP-H5 PE=3 SV=1	0	6mA		Ec_don_walter_254	NO	1	6mA		Ec_don_walter_133	Q9FJT1 Putative FBD-associated F-box protein At5g56820 OS=Arabidopsis thaliana OX=3702 GN=At5g56820 PE=4 SV=2	0	6mA		Ec_don_walter_85	NO	6mA		Ec_don_walter_125	NO	6mA
Ec_don_walter_361	NO	0	6mA		Ec_don_walter_42	P16063 Subtilisin-chymotrypsin inhibitor CI-1B OS=Hordeum vulgare OX=4513 PE=1 SV=1	0	CHG		Ec_don_walter_261	NO	0	6mA		Ec_don_walter_134	Q943E9 17.9 kDa heat shock protein 2 OS=Oryza sativa subsp. japonica OX=39947 GN=HSP17.9B PE=2 SV=1	0	CG		Ec_don_walter_86	O82622 Putative F-box protein At4g10190 OS=Arabidopsis thaliana OX=3702 GN=At4g10190 PE=4 SV=2	6mA		Ec_don_walter_132	E5RQA1 Transcription factor GHD7 OS=Oryza sativa subsp. japonica OX=39947 GN=GHD7 PE=1 SV=1	CHG
Ec_don_walter_377	Q6DR13 F-box/LRR-repeat protein At2g42720 OS=Arabidopsis thaliana OX=3702 GN=At2g42720 PE=2 SV=1	1	6mA		Ec_don_walter_43	NO	1	6mA		Ec_don_walter_278	Q9LVJ1 Subtilisin-like protease SBT1.4 OS=Arabidopsis thaliana OX=3702 GN=SBT1.4 PE=2 SV=1	1	6mA		Ec_don_walter_151	NO	1	CG		Ec_don_walter_88	D4N502 Codeine O-demethylase OS=Papaver somniferum OX=3469 GN=CODM PE=1 SV=1	6mA		Ec_don_walter_133	Q9FJT1 Putative FBD-associated F-box protein At5g56820 OS=Arabidopsis thaliana OX=3702 GN=At5g56820 PE=4 SV=2	6mA
Ec_don_walter_380	Q10DU0 Phytochrome A OS=Oryza sativa subsp. japonica OX=39947 GN=PHYA PE=2 SV=1	0	6mA		Ec_don_walter_44	Q9M1W7 F-box/kelch-repeat protein SKIP30 OS=Arabidopsis thaliana OX=3702 GN=SKIP30 PE=1 SV=2	0	6mA		Ec_don_walter_310	Q9M345 L-type lectin-domain containing receptor kinase IV.2 OS=Arabidopsis thaliana OX=3702 GN=LECRK42 PE=2 SV=1	0	6mA		Ec_don_walter_157	NO	0	6mA		Ec_don_walter_89	NO	6mA		Ec_don_walter_138	Q9FHA4 Subtilisin-like protease SBT1.9 OS=Arabidopsis thaliana OX=3702 GN=SBT1.9 PE=2 SV=1	CG
Ec_don_walter_388	Q9FM14 E3 ubiquitin-protein ligase SINA-like 11 OS=Arabidopsis thaliana OX=3702 GN=At5g62800 PE=2 SV=2	0	6mA		Ec_don_walter_45	NO	0	6mA		Ec_don_walter_311	O80939 L-type lectin-domain containing receptor kinase IV.1 OS=Arabidopsis thaliana OX=3702 GN=LECRK41 PE=2 SV=1	0	6mA		Ec_don_walter_160	O80327 Thaumatin-like protein 1 OS=Pyrus pyrifolia OX=3767 GN=TL1 PE=1 SV=1	0	6mA		Ec_don_walter_93	Q75I75 Expansin-A31 OS=Oryza sativa subsp. japonica OX=39947 GN=EXPA31 PE=2 SV=2	CHG		Ec_don_walter_139	NO	CHG
Ec_don_walter_403	Q94A64 F-box protein At5g03970 OS=Arabidopsis thaliana OX=3702 GN=At5g03970 PE=2 SV=1	0	6mA		Ec_don_walter_50	NO	0	6mA		Ec_don_walter_318	Q39529 Agglutinin-2 OS=Cladrastis kentukea OX=38412 PE=1 SV=1	0	6mA		Ec_don_walter_170	NO	1	CHG		Ec_don_walter_95	Q9FGH9 Exocyst complex component EXO70B1 OS=Arabidopsis thaliana OX=3702 GN=EXO70B1 PE=1 SV=1	6mA		Ec_don_walter_140	P14897 Low molecular mass early light-inducible protein HV90, chloroplastic OS=Hordeum vulgare OX=4513 PE=2 SV=1	6mA
Ec_don_walter_406	Q9SIT1 Receptor-like kinase TMK3 OS=Arabidopsis thaliana OX=3702 GN=TMK3 PE=2 SV=1	0	6mA		Ec_don_walter_51	Q8LAL0 Protein SCO1 homolog 2, mitochondrial OS=Arabidopsis thaliana OX=3702 GN=HCC2 PE=2 SV=1	0	CG		Ec_don_walter_336	Q84LH3 Werner Syndrome-like exonuclease OS=Arabidopsis thaliana OX=3702 GN=WEX PE=1 SV=1	0	6mA		Ec_don_walter_182	P43279 NADP-dependent malic enzyme, chloroplastic OS=Oryza sativa subsp. japonica OX=39947 GN=ME6 PE=2 SV=2	0	6mA		Ec_don_walter_99	Q941X2 Laccase-3 OS=Oryza sativa subsp. japonica OX=39947 GN=LAC3 PE=2 SV=1	6mA,CHG		Ec_don_walter_141	Q9SRQ1 Cytochrome P450 89A9 OS=Arabidopsis thaliana OX=3702 GN=CYP89A9 PE=2 SV=1	6mA
Ec_don_walter_407	Q9FYK0 Receptor-like kinase TMK2 OS=Arabidopsis thaliana OX=3702 GN=TMK2 PE=2 SV=1	0	6mA		Ec_don_walter_55	Q9ZQQ73-oxoacyl-[acyl-carrier-protein] reductase 3, chloroplastic OS=Brassica napus OX=3708 GN=bkr3 PE=2 SV=1Putative leucine-rich repeat receptor-like serine/threonine-protein kinase At2g14440 OS=Arabidopsis thaliana OX=3702 GN=At2g14440 PE=3 SV=1	0	6mA		Ec_don_walter_343	Q9FHB6Protein yippee-like At4g27745 OS=Arabidopsis thaliana OX=3702 GN=At4g27745 PE=3 SV=2Protein DETOXIFICATION 16 OS=Arabidopsis thaliana OX=3702 GN=DTX16 PE=2 SV=1	0	CHG		Ec_don_walter_183	Q9FYF4 Putative F-box protein At1g67390 OS=Arabidopsis thaliana OX=3702 GN=At1g67390 PE=4 SV=1	1	6mA		Ec_don_walter_102	Q10MK2 Probable glycosyltransferase 4 OS=Oryza sativa subsp. japonica OX=39947 GN=GT4 PE=2 SV=1	6mA		Ec_don_walter_147	P42730 Chaperone protein ClpB1 OS=Arabidopsis thaliana OX=3702 GN=CLPB1 PE=1 SV=2	CHG
Ec_don_walter_418	Q8LGS1 Protein MARD1 OS=Arabidopsis thaliana OX=3702 GN=MARD1 PE=2 SV=2	1	CHG		Ec_don_walter_57	Q9FYQ8 Transmembrane 9 superfamily member 11 OS=Arabidopsis thaliana OX=3702 GN=TMN11 PE=2 SV=1	1	6mA		Ec_don_walter_345	Q9FEG2 Tobamovirus multiplication protein 1 OS=Arabidopsis thaliana OX=3702 GN=TOM1 PE=1 SV=1	0	CG		Ec_don_walter_187	NO	1	6mA		Ec_don_walter_103	Q10MK2 Probable glycosyltransferase 4 OS=Oryza sativa subsp. japonica OX=39947 GN=GT4 PE=2 SV=1	CHG		Ec_don_walter_149	O22286 BTB/POZ and MATH domain-containing protein 3 OS=Arabidopsis thaliana OX=3702 GN=BPM3 PE=1 SV=1	6mA
Ec_don_walter_419	Q9LFT0 Protein trichome birefringence-like 19 OS=Arabidopsis thaliana OX=3702 GN=TBL19 PE=3 SV=1	0	6mA		Ec_don_walter_59	NO	1	6mA		Ec_don_walter_350	NO	0	6mA		Ec_don_walter_195	P0C2F6 Putative ribonuclease H protein At1g65750 OS=Arabidopsis thaliana OX=3702 GN=At1g65750 PE=3 SV=1	1	6mA		Ec_don_walter_104	Q0DSH9 Nicotianamine synthase 1 OS=Oryza sativa subsp. japonica OX=39947 GN=NAS1 PE=2 SV=1	6mA		Ec_don_walter_150	NO	6mA
Ec_don_walter_432	NO	0	6mA		Ec_don_walter_60	K4PW38 Protein RICE SALT SENSITIVE 3 OS=Oryza sativa subsp. japonica OX=39947 GN=RSS3 PE=1 SV=1	0	CHG		Ec_don_walter_375	Q8LHP0 Transcription elongation factor 1 homolog OS=Oryza sativa subsp. japonica OX=39947 GN=Os07g0631100 PE=3 SV=1	0	6mA		Ec_don_walter_199	Q9SY69 Pentatricopeptide repeat-containing protein At1g10270 OS=Arabidopsis thaliana OX=3702 GN=GRP23 PE=1 SV=1	1	6mA		Ec_don_walter_110	NO	6mA		Ec_don_walter_159	Q9FNR3 Exocyst complex component EXO70E2 OS=Arabidopsis thaliana OX=3702 GN=EXO70E2 PE=1 SV=1	6mA
Ec_don_walter_439	Q4V3D9 Protein STRICTOSIDINE SYNTHASE-LIKE 10 OS=Arabidopsis thaliana OX=3702 GN=SSL10 PE=2 SV=1	0	6mA		Ec_don_walter_61	Q9LV60 Cysteine-rich repeat secretory protein 55 OS=Arabidopsis thaliana OX=3702 GN=CRRSP55 PE=2 SV=1	0	6mA		Ec_don_walter_376	Q9LX51 F-box/LRR-repeat protein At3g59200 OS=Arabidopsis thaliana OX=3702 GN=At3g59200 PE=2 SV=1	0	6mA		Ec_don_walter_217	NO	0	CG		Ec_don_walter_114	Q9M8L2 F-box/kelch-repeat protein At1g80440 OS=Arabidopsis thaliana OX=3702 GN=At1g80440 PE=2 SV=1	6mA		Ec_don_walter_182	P43279 NADP-dependent malic enzyme, chloroplastic OS=Oryza sativa subsp. japonica OX=39947 GN=ME6 PE=2 SV=2	6mA
Ec_don_walter_448	Q9LSL6 Dof zinc finger protein DOF5.7 OS=Arabidopsis thaliana OX=3702 GN=DOF5.7 PE=2 SV=1	0	6mA		Ec_don_walter_63	NO	1	6mA		Ec_don_walter_377	Q6DR13 F-box/LRR-repeat protein At2g42720 OS=Arabidopsis thaliana OX=3702 GN=At2g42720 PE=2 SV=1	1	6mA		Ec_don_walter_219	NO	1	6mA		Ec_don_walter_120	Q9FGY4 F-box protein At5g49610 OS=Arabidopsis thaliana OX=3702 GN=At5g49610 PE=1 SV=1	6mA		Ec_don_walter_186	O64477 G-type lectin S-receptor-like serine/threonine-protein kinase At2g19130 OS=Arabidopsis thaliana OX=3702 GN=At2g19130 PE=2 SV=1	6mA
Ec_don_walter_452	Q69J40 Nuclear transcription factor Y subunit B-10 OS=Oryza sativa subsp. japonica OX=39947 GN=NFYB10 PE=1 SV=1	0	CG		Ec_don_walter_64	Q6YUU5 Putative multidrug resistance protein OS=Oryza sativa subsp. japonica OX=39947 GN=Os02g0190300 PE=3 SV=1	0	CG		Ec_don_walter_399	NO	0	6mA		Ec_don_walter_228	Q9ZPS1 Putative F-box protein At2g02030 OS=Arabidopsis thaliana OX=3702 GN=At2g02030 PE=4 SV=1	1	6mA		Ec_don_walter_128	NO	6mA		Ec_don_walter_188	Q67YM6 Dirigent protein 11 OS=Arabidopsis thaliana OX=3702 GN=DIR11 PE=2 SV=1	6mA
Ec_don_walter_464	O82166 AT-hook motif nuclear-localized protein 21 OS=Arabidopsis thaliana OX=3702 GN=AHL21 PE=2 SV=1	1	CHH		Ec_don_walter_66	NO	0	6mA		Ec_don_walter_401	NO	0	6mA		Ec_don_walter_235	Q9ZUT4 Pentatricopeptide repeat-containing protein At2g37320 OS=Arabidopsis thaliana OX=3702 GN=PCMP-E50 PE=2 SV=1	1	CG		Ec_don_walter_129	Q9FL59 FT-interacting protein 1 OS=Arabidopsis thaliana OX=3702 GN=FTIP1 PE=1 SV=1	CHG		Ec_don_walter_195	P0C2F6 Putative ribonuclease H protein At1g65750 OS=Arabidopsis thaliana OX=3702 GN=At1g65750 PE=3 SV=1	6mA
Ec_don_walter_485	NO	0	CHH		Ec_don_walter_68	Q9M2U3 Protein ALP1-like OS=Arabidopsis thaliana OX=3702 GN=At3g55350 PE=2 SV=1	0	CHH		Ec_don_walter_418	Q8LGS1 Protein MARD1 OS=Arabidopsis thaliana OX=3702 GN=MARD1 PE=2 SV=2	1	CHG		Ec_don_walter_237	NO	0	6mA		Ec_don_walter_130	NO	6mA		Ec_don_walter_199	Q9SY69 Pentatricopeptide repeat-containing protein At1g10270 OS=Arabidopsis thaliana OX=3702 GN=GRP23 PE=1 SV=1	6mA
Ec_don_walter_494	NO	0	6mA		Ec_don_walter_69	Q9LV26 Putative F-box/LRR-repeat protein At3g18150 OS=Arabidopsis thaliana OX=3702 GN=At3g18150 PE=4 SV=2	0	6mA		Ec_don_walter_453	Q7XBQ9 Disease resistance protein RGA2 OS=Solanum bulbocastanum OX=147425 GN=RGA2 PE=1 SV=1	0	6mA		Ec_don_walter_238	B7F8P5 Auxin-responsive protein SAUR36 OS=Oryza sativa subsp. japonica OX=39947 GN=SAUR39 PE=2 SV=1	0	6mA		Ec_don_walter_136	NO	6mA		Ec_don_walter_216	NO	6mA
Ec_don_walter_498	NO	0	6mA		Ec_don_walter_70	Q9M2U3 Protein ALP1-like OS=Arabidopsis thaliana OX=3702 GN=At3g55350 PE=2 SV=1	0	6mA		Ec_don_walter_458	NO	0	6mA		Ec_don_walter_243	O64642 UTP:RNA uridylyltransferase 1 OS=Arabidopsis thaliana OX=3702 GN=URT1 PE=1 SV=2	1	6mA		Ec_don_walter_142	Q9M5J9 Polygalacturonase inhibitor 1 OS=Arabidopsis thaliana OX=3702 GN=PGIP1 PE=1 SV=1	6mA		Ec_don_walter_223	Q9LTA2 AT-hook motif nuclear-localized protein 17 OS=Arabidopsis thaliana OX=3702 GN=AHL17 PE=2 SV=1	6mA
Ec_don_walter_512	NO	0	6mA		Ec_don_walter_71	NO	0	6mA		Ec_don_walter_464	O82166 AT-hook motif nuclear-localized protein 21 OS=Arabidopsis thaliana OX=3702 GN=AHL21 PE=2 SV=1	1	CHH		Ec_don_walter_245	NO	0	6mA		Ec_don_walter_148	Q2QSL4 Putative cyclin-dependent kinase F-2 OS=Oryza sativa subsp. japonica OX=39947 GN=CDKF-2 PE=3 SV=1	6mA		Ec_don_walter_224	Q6AWY7 Growth-regulating factor 2 OS=Oryza sativa subsp. japonica OX=39947 GN=GRF2 PE=3 SV=1	CG
Ec_don_walter_513	NO	0	CG		Ec_don_walter_74	Q9M897 Protein DMP5 OS=Arabidopsis thaliana OX=3702 GN=DMP5 PE=2 SV=1	0	6mA		Ec_don_walter_480	Q2R8L1 Disease resistance protein RGA5 OS=Oryza sativa subsp. japonica OX=39947 GN=RGA5 PE=2 SV=1	0	6mA		Ec_don_walter_256	NO	1	6mA		Ec_don_walter_155	NO	CHG		Ec_don_walter_225	P10290 Anthocyanin regulatory C1 protein OS=Zea mays OX=4577 GN=C1 PE=2 SV=1	6mA
Ec_don_walter_528	NO	1	6mA		Ec_don_walter_76	Q8VYE2 Mitochondrial import inner membrane translocase subunit TIM50 OS=Arabidopsis thaliana OX=3702 GN=TIM50 PE=1 SV=1	0	6mA		Ec_don_walter_482	Q9SZL8 Protein FAR1-RELATED SEQUENCE 5 OS=Arabidopsis thaliana OX=3702 GN=FRS5 PE=1 SV=1	0	6mA		Ec_don_walter_262	P43156 Thiol protease SEN102 OS=Hemerocallis sp. OX=29711 GN=SEN102 PE=2 SV=1	0	6mA		Ec_don_walter_158	NO	6mA		Ec_don_walter_228	Q9ZPS1 Putative F-box protein At2g02030 OS=Arabidopsis thaliana OX=3702 GN=At2g02030 PE=4 SV=1	6mA
Ec_don_walter_530	Q9FID6 Probable receptor-like protein kinase At5g39020 OS=Arabidopsis thaliana OX=3702 GN=At5g39020 PE=2 SV=1	0	6mA		Ec_don_walter_79	Q941F1 Phospholipase A1-Igamma1, chloroplastic OS=Arabidopsis thaliana OX=3702 GN=At1g06800 PE=1 SV=2	0	6mA		Ec_don_walter_487	Q9LSA5 F-box/kelch-repeat protein At3g18720 OS=Arabidopsis thaliana OX=3702 GN=At3g18720 PE=2 SV=1	0	6mA		Ec_don_walter_267	P93751 Zinc finger protein 8 OS=Arabidopsis thaliana OX=3702 GN=ZFP8 PE=1 SV=1	0	CG		Ec_don_walter_162	Q9S9V8 Putative F-box/LRR-repeat protein 9 OS=Arabidopsis thaliana OX=3702 GN=FBL9 PE=4 SV=1	6mA		Ec_don_walter_232	A2XQD3 G-type lectin S-receptor-like serine/threonine-protein kinase LECRK2 OS=Oryza sativa subsp. indica OX=39946 GN=LECRK2 PE=2 SV=1	6mA
Ec_don_walter_552	NO	0	6mA		Ec_don_walter_80	P0DO10 Disease resistance protein Piks-2 OS=Oryza sativa subsp. japonica OX=39947 GN=PIKS-2 PE=3 SV=1	0	6mA		Ec_don_walter_488	Q9FKD7 E3 ubiquitin-protein ligase SINA-like 7 OS=Arabidopsis thaliana OX=3702 GN=At5g37890 PE=2 SV=1	0	6mA		Ec_don_walter_270	Q9LMB0 Putative F-box protein At1g19160 OS=Arabidopsis thaliana OX=3702 GN=At1g19160 PE=4 SV=1	1	6mA		Ec_don_walter_164	NO	CHG		Ec_don_walter_243	O64642 UTP:RNA uridylyltransferase 1 OS=Arabidopsis thaliana OX=3702 GN=URT1 PE=1 SV=2	6mA
Ec_don_walter_567	Q84W65 SufE-like protein 1, chloroplastic/mitochondrial OS=Arabidopsis thaliana OX=3702 GN=SUFE1 PE=1 SV=2	0	6mA		Ec_don_walter_90	Q8L7G3 Cysteine-rich receptor-like protein kinase 7 OS=Arabidopsis thaliana OX=3702 GN=CRK7 PE=2 SV=1	0	6mA		Ec_don_walter_505	NO	0	CHG		Ec_don_walter_273	NO	0	6mA		Ec_don_walter_166	NO	6mA		Ec_don_walter_247	NO	6mA
Ec_don_walter_593	NO	0	CHG		Ec_don_walter_91	O64538 Auxin-responsive protein SAUR40 OS=Arabidopsis thaliana OX=3702 GN=SAUR40 PE=2 SV=1	0	6mA		Ec_don_walter_506	Q40079 V-type proton ATPase subunit B 2 OS=Hordeum vulgare OX=4513 PE=2 SV=1	0	6mA		Ec_don_walter_277	Q8RUV9 Beta-galactosidase 1 OS=Oryza sativa subsp. japonica OX=39947 GN=Os01g0533400 PE=2 SV=1	1	6mA		Ec_don_walter_167	O80575 6,7-dimethyl-8-ribityllumazine synthase, chloroplastic OS=Arabidopsis thaliana OX=3702 GN=At2g44050 PE=2 SV=1	6mA		Ec_don_walter_263	NO	6mA
Ec_don_walter_607	P53684 Calcium-dependent protein kinase 7 OS=Oryza sativa subsp. japonica OX=39947 GN=CPK7 PE=2 SV=2	0	6mA		Ec_don_walter_92	Q9SV15 Probable WRKY transcription factor 11 OS=Arabidopsis thaliana OX=3702 GN=WRKY11 PE=2 SV=2	0	6mA		Ec_don_walter_528	NO	1	6mA		Ec_don_walter_280	O48604 4-hydroxyphenylpyruvate dioxygenase OS=Hordeum vulgare OX=4513 PE=2 SV=1	1	6mA		Ec_don_walter_172	Q9SU30 F-box protein CPR1 OS=Arabidopsis thaliana OX=3702 GN=CPR1 PE=1 SV=2	6mA		Ec_don_walter_268	Q8L9T5 RING-H2 finger protein ATL2 OS=Arabidopsis thaliana OX=3702 GN=ATL2 PE=2 SV=2	6mA
Ec_don_walter_618	NO	0	CG		Ec_don_walter_94	Q7XDZ7 Probable inorganic phosphate transporter 1-3 OS=Oryza sativa subsp. japonica OX=39947 GN=PHT1-3 PE=2 SV=1	0	6mA		Ec_don_walter_537	A2WQG7 Probable histone H2A.5 OS=Oryza sativa subsp. indica OX=39946 GN=OsI_002060 PE=3 SV=1	0	6mA		Ec_don_walter_281	Q8W2X5 Flavanone 3-dioxygenase 2 OS=Oryza sativa subsp. japonica OX=39947 GN=F3H-2 PE=1 SV=1	0	6mA		Ec_don_walter_174	NO	6mA		Ec_don_walter_271	Q7XQZ6 Inositol-pentakisphosphate 2-kinase IPK1 OS=Oryza sativa subsp. japonica OX=39947 GN=IPK1 PE=2 SV=1	CHG
Ec_don_walter_627	NO	0	6mA		Ec_don_walter_97	Q7G8Y5 Glutaredoxin-C1 OS=Oryza sativa subsp. japonica OX=39947 GN=GRXC1 PE=3 SV=1	0	6mA		Ec_don_walter_545	Q40703 MADS-box transcription factor 4 OS=Oryza sativa subsp. japonica OX=39947 GN=MADS4 PE=1 SV=3	0	CHG		Ec_don_walter_283	Q0DH40 Cyclin-B1-5 OS=Oryza sativa subsp. japonica OX=39947 GN=CYCB1-5 PE=3 SV=1	1	6mA		Ec_don_walter_175	Q9SFC7 F-box protein At3g07870 OS=Arabidopsis thaliana OX=3702 GN=At3g07870 PE=2 SV=1	6mA		Ec_don_walter_274	NO	6mA
Ec_don_walter_670	A2WQG7 Probable histone H2A.5 OS=Oryza sativa subsp. indica OX=39946 GN=OsI_002060 PE=3 SV=1	0	6mA		Ec_don_walter_98	NO	0	CHG		Ec_don_walter_547	O04086 Probable receptor-like protein kinase At1g11050 OS=Arabidopsis thaliana OX=3702 GN=At1g11050 PE=2 SV=1	0	CHG		Ec_don_walter_287	NO	0	CG		Ec_don_walter_176	NO	CHH		Ec_don_walter_286	O48958 4-hydroxyphenylacetaldehyde oxime monooxygenase OS=Sorghum bicolor OX=4558 GN=CYP71E1 PE=1 SV=1	6mA
Ec_don_walter_716	NO	0	6mA		Ec_don_walter_101	NO	1	6mA		Ec_don_walter_577	NO	0	6mA		Ec_don_walter_289	Q9SKK0 EIN3-binding F-box protein 1 OS=Arabidopsis thaliana OX=3702 GN=EBF1 PE=1 SV=1	0	6mA		Ec_don_walter_177	Q9SYK1 Pentatricopeptide repeat-containing protein At1g05600 OS=Arabidopsis thaliana OX=3702 GN=At1g05600 PE=2 SV=1	CHG		Ec_don_walter_294	Q943I6 Zinc finger protein STOP1 homolog OS=Oryza sativa subsp. japonica OX=39947 GN=Os01g0871200 PE=2 SV=1	CG
Ec_don_walter_765	Q3EA00 Putative F-box protein At4g17565 OS=Arabidopsis thaliana OX=3702 GN=At4g17565 PE=4 SV=1	0	6mA		Ec_don_walter_105	NO	1	6mA		Ec_don_walter_592	Q38907 Probable xyloglucan endotransglucosylase/hydrolase protein 25 OS=Arabidopsis thaliana OX=3702 GN=XTH25 PE=2 SV=2	0	CG		Ec_don_walter_291	Q4R1I9 Anthocyanidin 5,3-O-glucosyltransferase OS=Rosa hybrid cultivar OX=128735 GN=RhGT1 PE=2 SV=1	1	6mA		Ec_don_walter_185	NO	6mA		Ec_don_walter_300	NO	6mA
Ec_don_walter_834	Q9FZI8 Lecithin-cholesterol acyltransferase-like 1 OS=Arabidopsis thaliana OX=3702 GN=LCAT1 PE=2 SV=1	0	6mA		Ec_don_walter_107	B7F8P5 Auxin-responsive protein SAUR36 OS=Oryza sativa subsp. japonica OX=39947 GN=SAUR39 PE=2 SV=1	1	6mA		Ec_don_walter_606	Q9ZQ31Serine/threonine-protein kinase STY13 OS=Arabidopsis thaliana OX=3702 GN=STY13 PE=1 SV=2Serine/threonine-protein kinase STY13 OS=Arabidopsis thaliana OX=3702 GN=STY13 PE=1 SV=2	0	6mA		Ec_don_walter_305	Q9FLD5 AAA-ATPase ASD, mitochondrial OS=Arabidopsis thaliana OX=3702 GN=AATP1 PE=1 SV=1	0	6mA		Ec_don_walter_194	Q9FHB6 Protein DETOXIFICATION 16 OS=Arabidopsis thaliana OX=3702 GN=DTX16 PE=2 SV=1	CHG		Ec_don_walter_301	O22286 BTB/POZ and MATH domain-containing protein 3 OS=Arabidopsis thaliana OX=3702 GN=BPM3 PE=1 SV=1	6mA
Ec_don_walter_838	NO	0	6mA		Ec_don_walter_108	B7F8P5 Auxin-responsive protein SAUR36 OS=Oryza sativa subsp. japonica OX=39947 GN=SAUR39 PE=2 SV=1	1	6mA		Ec_don_walter_628	Q9C7F5 Nuclear transport factor 2B OS=Arabidopsis thaliana OX=3702 GN=NTF2B PE=1 SV=1	0	CG,CHH		Ec_don_walter_309	Q9FFI5 NAC domain-containing protein 86 OS=Arabidopsis thaliana OX=3702 GN=NAC086 PE=2 SV=1	0	6mA		Ec_don_walter_197	NO	6mA		Ec_don_walter_307	NO	6mA
Ec_don_walter_843	Q9FKK6 Exonuclease V, chloroplastic OS=Arabidopsis thaliana OX=3702 GN=At5g60370 PE=2 SV=1	0	CG		Ec_don_walter_109	B7F8P5 Auxin-responsive protein SAUR36 OS=Oryza sativa subsp. japonica OX=39947 GN=SAUR39 PE=2 SV=1	1	6mA		Ec_don_walter_632	Q84MB3 1-aminocyclopropane-1-carboxylate oxidase homolog 1 OS=Arabidopsis thaliana OX=3702 GN=At1g06620 PE=2 SV=1	0	CG		Ec_don_walter_313	NO	1	6mA		Ec_don_walter_206	P93604 Rust resistance kinase Lr10 OS=Triticum aestivum OX=4565 GN=LRK10 PE=2 SV=1	6mA		Ec_don_walter_315	NO	6mA
Ec_don_walter_846	Q2R3A1 Chalcone synthase 1 OS=Oryza sativa subsp. japonica OX=39947 GN=CHS1 PE=2 SV=1	1	6mA		Ec_don_walter_111	NO	0	6mA		Ec_don_walter_687	NO	0	6mA		Ec_don_walter_315	NO	1	6mA		Ec_don_walter_207	NO	6mA		Ec_don_walter_323	NO	6mA
Ec_don_walter_847	NO	0	CG		Ec_don_walter_112	NO	0	6mA		Ec_don_walter_688	NO	0	6mA		Ec_don_walter_322	NO	0	6mA		Ec_don_walter_211	O04244 Uncharacterized protein At4g02000 OS=Arabidopsis thaliana OX=3702 GN=At4g02000 PE=2 SV=1	6mA		Ec_don_walter_327	O22149 Probable pectinesterase/pectinesterase inhibitor 17 OS=Arabidopsis thaliana OX=3702 GN=PME17 PE=2 SV=2	6mA
Ec_don_walter_860	Q0JLC5 ABC transporter G family member 36 OS=Oryza sativa subsp. japonica OX=39947 GN=ABCG36 PE=2 SV=1	0	6mA		Ec_don_walter_119	NO	0	6mA		Ec_don_walter_698	NO	0	6mA		Ec_don_walter_329	NO	0	6mA		Ec_don_walter_212	NO	6mA		Ec_don_walter_335	Q6ETN3 Probable 4-coumarate--CoA ligase 3 OS=Oryza sativa subsp. japonica OX=39947 GN=4CL3 PE=2 SV=1	6mA
Ec_don_walter_876	NO	0	6mA		Ec_don_walter_121	Q9SD53 UPF0481 protein At3g47200 OS=Arabidopsis thaliana OX=3702 GN=At3g47200 PE=2 SV=1	0	6mA		Ec_don_walter_699	Q9LMP1 Wall-associated receptor kinase 2 OS=Arabidopsis thaliana OX=3702 GN=WAK2 PE=1 SV=1	0	CG		Ec_don_walter_338	Q93YN4 Mitochondrial fission protein ELM1 OS=Arabidopsis thaliana OX=3702 GN=ELM1 PE=1 SV=1	1	6mA		Ec_don_walter_213	NO	6mA		Ec_don_walter_347	Q9LU24 Putative F-box protein At3g16210 OS=Arabidopsis thaliana OX=3702 GN=At3g16210 PE=4 SV=1	6mA
Ec_don_walter_877	Q9M0Q9 Putative F-box protein At4g09190 OS=Arabidopsis thaliana OX=3702 GN=At4g09190 PE=4 SV=1	0	6mA		Ec_don_walter_122	NO	0	6mA		Ec_don_walter_720	Q7PC69 Probable xyloglucan glycosyltransferase 3 OS=Oryza sativa subsp. japonica OX=39947 GN=CSLC3 PE=2 SV=1	0	CG		Ec_don_walter_353	NO	0	CG		Ec_don_walter_215	Q9FLS0 F-box protein At5g07610 OS=Arabidopsis thaliana OX=3702 GN=At5g07610 PE=2 SV=1	6mA		Ec_don_walter_349	Q8GT41 Putative invertase inhibitor OS=Platanus acerifolia OX=140101 PE=1 SV=1	6mA,CHH
Ec_don_walter_887	NO	0	CHG		Ec_don_walter_123	Q9FMC2 Basic leucine zipper 43 OS=Arabidopsis thaliana OX=3702 GN=BZIP43 PE=1 SV=1	0	CHG		Ec_don_walter_721	Q41898 ATP synthase subunit epsilon, mitochondrial OS=Zea mays OX=4577 PE=3 SV=1	0	6mA		Ec_don_walter_356	Q9LSL5 L-type lectin-domain containing receptor kinase IX.2 OS=Arabidopsis thaliana OX=3702 GN=LECRK92 PE=1 SV=1	0	6mA		Ec_don_walter_218	Q2QZF1 Disease resistance protein PIK6-NP OS=Oryza sativa subsp. japonica OX=39947 GN=PIK6-NP PE=2 SV=1	6mA,CHG		Ec_don_walter_351	Q8GYK7 TLC domain-containing protein At5g14285 OS=Arabidopsis thaliana OX=3702 GN=At5g14285 PE=2 SV=1	CHG
Ec_don_walter_911	NO	0	6mA		Ec_don_walter_124	Q9C9Y4 F-box protein At3g08750 OS=Arabidopsis thaliana OX=3702 GN=At3g08750 PE=2 SV=1	0	6mA		Ec_don_walter_726	NO	0	6mA		Ec_don_walter_363	Q9FLD5 AAA-ATPase ASD, mitochondrial OS=Arabidopsis thaliana OX=3702 GN=AATP1 PE=1 SV=1	1	6mA		Ec_don_walter_221	Q5NUF4 2-hydroxyisoflavanone dehydratase OS=Glycyrrhiza echinata OX=46348 GN=HIDM PE=1 SV=1	6mA		Ec_don_walter_356	Q9LSL5 L-type lectin-domain containing receptor kinase IX.2 OS=Arabidopsis thaliana OX=3702 GN=LECRK92 PE=1 SV=1	6mA
Ec_don_walter_930	NO	0	CG		Ec_don_walter_131	P0C2F6 Putative ribonuclease H protein At1g65750 OS=Arabidopsis thaliana OX=3702 GN=At1g65750 PE=3 SV=1	1	6mA		Ec_don_walter_727	Q6EUN0 ASC1-like protein 1 OS=Oryza sativa subsp. japonica OX=39947 GN=Os02g0581300 PE=2 SV=1	0	6mA		Ec_don_walter_367	Q84LH3 Werner Syndrome-like exonuclease OS=Arabidopsis thaliana OX=3702 GN=WEX PE=1 SV=1	1	6mA		Ec_don_walter_222	Q9SX78 Probable carboxylesterase 2 OS=Arabidopsis thaliana OX=3702 GN=CXE2 PE=2 SV=1	6mA		Ec_don_walter_359	Q6ZL17 CMP-sialic acid transporter 2 OS=Oryza sativa subsp. japonica OX=39947 GN=CSTLP2 PE=2 SV=1	CHG
Ec_don_walter_1031	Q10Q08 Replication protein A 70 kDa DNA-binding subunit B OS=Oryza sativa subsp. japonica OX=39947 GN=RPA1B PE=1 SV=1	0	6mA		Ec_don_walter_135	NO	0	6mA		Ec_don_walter_732	NO	0	6mA		Ec_don_walter_368	Q9ZQW8 Splicing factor U2af small subunit A OS=Oryza sativa subsp. japonica OX=39947 GN=U2AF35A PE=2 SV=1	1	6mA		Ec_don_walter_226	O22286 BTB/POZ and MATH domain-containing protein 3 OS=Arabidopsis thaliana OX=3702 GN=BPM3 PE=1 SV=1	6mA		Ec_don_walter_364	Q9SN27 E3 ubiquitin-protein ligase ATL59 OS=Arabidopsis thaliana OX=3702 GN=ATL59 PE=1 SV=1	6mA
Ec_don_walter_1033	NO	0	CHG		Ec_don_walter_137	Q9SAB5 Putative F-box/LRR-repeat/kelch-repeat protein At1g11620 OS=Arabidopsis thaliana OX=3702 GN=At1g11620 PE=4 SV=1	0	6mA		Ec_don_walter_760	Q9FHK9 Probable mediator of RNA polymerase II transcription subunit 26b OS=Arabidopsis thaliana OX=3702 GN=MED26B PE=2 SV=1	0	CG		Ec_don_walter_370	NO	1	6mA		Ec_don_walter_227	Q8L765 BTB/POZ and MATH domain-containing protein 1 OS=Arabidopsis thaliana OX=3702 GN=BPM1 PE=1 SV=1	6mA		Ec_don_walter_371	Q8GRI8 Aquaporin PIP2-5 OS=Oryza sativa subsp. japonica OX=39947 GN=PIP2-5 PE=2 SV=1	CG
Ec_don_walter_1072	NO	0	CHH		Ec_don_walter_143	Q8L765 BTB/POZ and MATH domain-containing protein 1 OS=Arabidopsis thaliana OX=3702 GN=BPM1 PE=1 SV=1	0	6mA		Ec_don_walter_781	Q9LSL5 L-type lectin-domain containing receptor kinase IX.2 OS=Arabidopsis thaliana OX=3702 GN=LECRK92 PE=1 SV=1	0	6mA		Ec_don_walter_371	Q8GRI8 Aquaporin PIP2-5 OS=Oryza sativa subsp. japonica OX=39947 GN=PIP2-5 PE=2 SV=1	0	CG		Ec_don_walter_229	NO	CHG		Ec_don_walter_393	Q8RVH5 Basic 7S globulin 2 OS=Glycine max OX=3847 PE=1 SV=1	6mA
Ec_don_walter_1079	F4JFN3 Heat shock protein 90-6, mitochondrial OS=Arabidopsis thaliana OX=3702 GN=HSP90-6 PE=1 SV=1	1	6mA		Ec_don_walter_144	Q8L765 BTB/POZ and MATH domain-containing protein 1 OS=Arabidopsis thaliana OX=3702 GN=BPM1 PE=1 SV=1	0	6mA		Ec_don_walter_785	NO	0	CHH		Ec_don_walter_372	NO	1	6mA		Ec_don_walter_230	NO	6mA		Ec_don_walter_394	Q9ZUB9 Putative F-box protein At1g23770 OS=Arabidopsis thaliana OX=3702 GN=At1g23770 PE=4 SV=1	6mA
Ec_don_walter_1124	NO	0	6mA		Ec_don_walter_145	NO	0	6mA,CG		Ec_don_walter_790	Q9FG33 Probable L-type lectin-domain containing receptor kinase S.5 OS=Arabidopsis thaliana OX=3702 GN=LECRKS5 PE=2 SV=1	0	6mA		Ec_don_walter_389	NO	0	6mA		Ec_don_walter_231	A2ZAI7 Homeobox-leucine zipper protein ROC3 OS=Oryza sativa subsp. indica OX=39946 GN=ROC3 PE=3 SV=2	CHG		Ec_don_walter_396	NO	6mA
Ec_don_walter_1139	Q84T92 Chalcone--flavonone isomerase OS=Oryza sativa subsp. japonica OX=39947 GN=CHI PE=2 SV=1	0	6mA		Ec_don_walter_146	Q39214 Disease resistance protein RPM1 OS=Arabidopsis thaliana OX=3702 GN=RPM1 PE=1 SV=1	0	6mA		Ec_don_walter_807	Q5JKN1 Probable protein phosphatase 2C 5 OS=Oryza sativa subsp. japonica OX=39947 GN=Os01g0552300 PE=2 SV=1	0	6mA		Ec_don_walter_391	A2WWU2 Histone H2B.11 OS=Oryza sativa subsp. indica OX=39946 GN=H2B.11 PE=3 SV=1	1	6mA		Ec_don_walter_233	NO	6mA		Ec_don_walter_410	Q9M202Protein FAR1-RELATED SEQUENCE 5 OS=Arabidopsis thaliana OX=3702 GN=FRS5 PE=1 SV=1Zinc finger protein ZAT9 OS=Arabidopsis thaliana OX=3702 GN=ZAT9 PE=2 SV=1	6mA
Ec_don_walter_1143	NO	0	CG		Ec_don_walter_151	NO	1	CG		Ec_don_walter_819	Q84N38 OBERON-like protein OS=Nicotiana benthamiana OX=4100 GN=PVIP PE=1 SV=1	0	6mA		Ec_don_walter_392	NO	0	CHH		Ec_don_walter_248	NO	6mA		Ec_don_walter_429	Q94CD1 Omega-hydroxypalmitate O-feruloyl transferase OS=Arabidopsis thaliana OX=3702 GN=HHT1 PE=1 SV=1	6mA
Ec_don_walter_1161	Q84JE8 Polynucleotide 3'-phosphatase ZDP OS=Arabidopsis thaliana OX=3702 GN=ZDP PE=1 SV=1	0	CHG		Ec_don_walter_152	NO	0	6mA		Ec_don_walter_846	Q2R3A1 Chalcone synthase 1 OS=Oryza sativa subsp. japonica OX=39947 GN=CHS1 PE=2 SV=1	1	6mA		Ec_don_walter_394	Q9ZUB9 Putative F-box protein At1g23770 OS=Arabidopsis thaliana OX=3702 GN=At1g23770 PE=4 SV=1	1	6mA		Ec_don_walter_249	NO	CHG		Ec_don_walter_431	NO	6mA
Ec_don_walter_1173	D9J0Z7 Anthranilate O-methyltransferase 1 OS=Zea mays OX=4577 GN=AAMT1 PE=1 SV=1	1	6mA		Ec_don_walter_153	Q9LQI7 Probable complex I intermediate-associated protein 30 OS=Arabidopsis thaliana OX=3702 GN=At1g17350 PE=1 SV=2	0	6mA		Ec_don_walter_855	NO	0	6mA		Ec_don_walter_397	Q8L928 Protein DMP4 OS=Arabidopsis thaliana OX=3702 GN=DMP4 PE=2 SV=1	1	6mA		Ec_don_walter_250	Q9FL59 FT-interacting protein 1 OS=Arabidopsis thaliana OX=3702 GN=FTIP1 PE=1 SV=1	6mA		Ec_don_walter_432	NO	6mA
Ec_don_walter_1194	Q9SK53 Zinc finger protein CONSTANS-LIKE 3 OS=Arabidopsis thaliana OX=3702 GN=COL3 PE=1 SV=1	1	CG		Ec_don_walter_154	Q6Z312 bZIP transcription factor 23 OS=Oryza sativa subsp. japonica OX=39947 GN=BZIP23 PE=2 SV=1	0	6mA		Ec_don_walter_858	NO	0	6mA		Ec_don_walter_405	O81313 Transcription factor IND OS=Arabidopsis thaliana OX=3702 GN=IND PE=1 SV=3	1	CG		Ec_don_walter_251	NO	6mA		Ec_don_walter_437	Q9C9B0 Flavonol 3-O-glucosyltransferase UGT89B1 OS=Arabidopsis thaliana OX=3702 GN=UGT89B1 PE=1 SV=2	CHG
Ec_don_walter_1197	NO	1	CG		Ec_don_walter_161	NO	0	6mA		Ec_don_walter_861	Q339K6 Laccase-15 OS=Oryza sativa subsp. japonica OX=39947 GN=LAC15 PE=2 SV=1	0	6mA		Ec_don_walter_410	Q9M202Protein FAR1-RELATED SEQUENCE 5 OS=Arabidopsis thaliana OX=3702 GN=FRS5 PE=1 SV=1Zinc finger protein ZAT9 OS=Arabidopsis thaliana OX=3702 GN=ZAT9 PE=2 SV=1	1	6mA		Ec_don_walter_252	Q9M0U9 F-box protein SKIP19 OS=Arabidopsis thaliana OX=3702 GN=SKIP19 PE=1 SV=1	6mA		Ec_don_walter_441	Q94BT2 Auxin-induced in root cultures protein 12 OS=Arabidopsis thaliana OX=3702 GN=AIR12 PE=1 SV=3	6mA,CG
Ec_don_walter_1198	NO	0	6mA		Ec_don_walter_163	NO	0	6mA		Ec_don_walter_863	NO	0	6mA		Ec_don_walter_414	Q6ZGM7 Probable metal-nicotianamine transporter YSL7 OS=Oryza sativa subsp. japonica OX=39947 GN=YSL7 PE=2 SV=1	0	6mA		Ec_don_walter_253	NO	CHG		Ec_don_walter_442	NO	6mA
Ec_don_walter_1216	NO	0	CG		Ec_don_walter_165	Q9C813 ATP-dependent RNA helicase DEAH13 OS=Arabidopsis thaliana OX=3702 GN=FAS4 PE=2 SV=1	0	6mA		Ec_don_walter_867	Q9M1V2 Cytosolic sulfotransferase 5 OS=Arabidopsis thaliana OX=3702 GN=SOT5 PE=1 SV=1	0	CG		Ec_don_walter_420	Q8VYZ0 E3 ubiquitin-protein ligase ORTHRUS 2 OS=Arabidopsis thaliana OX=3702 GN=ORTH2 PE=1 SV=1	1	6mA		Ec_don_walter_254	NO	6mA		Ec_don_walter_444	Q8GT95 Polygalacturonase inhibitor 1 OS=Oryza sativa subsp. japonica OX=39947 GN=FOR1 PE=2 SV=1	6mA
Ec_don_walter_1223	Q9FKF9 Probable transcription factor At5g61620 OS=Arabidopsis thaliana OX=3702 GN=At5g61620 PE=3 SV=1	0	CHH		Ec_don_walter_170	NO	1	CHG		Ec_don_walter_875	F2VYU4 Disease resistance protein Pik-1 OS=Oryza sativa subsp. japonica OX=39947 GN=PIK-1 PE=1 SV=1	0	CHG		Ec_don_walter_423	F4KD68 WAT1-related protein At5g45370 OS=Arabidopsis thaliana OX=3702 GN=At5g45370 PE=2 SV=1	1	6mA,CG		Ec_don_walter_258	NO	6mA		Ec_don_walter_445	Q8GT95 Polygalacturonase inhibitor 1 OS=Oryza sativa subsp. japonica OX=39947 GN=FOR1 PE=2 SV=1	6mA
Ec_don_walter_1235	Q9XIH7 Putative polyol transporter 1 OS=Arabidopsis thaliana OX=3702 GN=PLT1 PE=3 SV=1	0	6mA		Ec_don_walter_171	Q7XBQ9 Disease resistance protein RGA2 OS=Solanum bulbocastanum OX=147425 GN=RGA2 PE=1 SV=1	0	6mA		Ec_don_walter_882	NO	0	6mA		Ec_don_walter_426	NO	1	6mA		Ec_don_walter_261	NO	6mA		Ec_don_walter_449	Q8LSN2 AP2-like ethylene-responsive transcription factor BBM2 OS=Brassica napus OX=3708 GN=BBM2 PE=2 SV=1	6mA,CG
Ec_don_walter_1246	Q9SIT5 Cation/H(+) antiporter 15 OS=Arabidopsis thaliana OX=3702 GN=CHX15 PE=2 SV=1	1	6mA,CG		Ec_don_walter_173	Q84LH3 Werner Syndrome-like exonuclease OS=Arabidopsis thaliana OX=3702 GN=WEX PE=1 SV=1	0	6mA		Ec_don_walter_896	O82528 60S ribosomal protein L15 OS=Petunia hybrida OX=4102 GN=RPL15 PE=2 SV=1	0	CG		Ec_don_walter_430	Q0JA82 Ent-kaur-16-ene synthase, chloroplastic OS=Oryza sativa subsp. japonica OX=39947 GN=KS1 PE=1 SV=1	1	6mA		Ec_don_walter_264	NO	6mA		Ec_don_walter_450	NO	CG
Ec_don_walter_1279	Q8S9H7 Transcription factor DIVARICATA OS=Antirrhinum majus OX=4151 GN=DIVARICATA PE=2 SV=1	0	CG		Ec_don_walter_180	Q10Q08 Replication protein A 70 kDa DNA-binding subunit B OS=Oryza sativa subsp. japonica OX=39947 GN=RPA1B PE=1 SV=1	0	6mA		Ec_don_walter_900	NO	0	CG		Ec_don_walter_432	NO	0	6mA		Ec_don_walter_265	NO	6mA		Ec_don_walter_451	Q9FIX3 Pentatricopeptide repeat-containing protein At5g39710 OS=Arabidopsis thaliana OX=3702 GN=EMB2745 PE=2 SV=1	CG
Ec_don_walter_1283	Q5M759 Vacuolar protein sorting-associated protein 22 homolog 1 OS=Arabidopsis thaliana OX=3702 GN=VP22-1 PE=2 SV=2	1	6mA		Ec_don_walter_181	Q8GWS3 Heavy metal-associated isoprenylated plant protein 2 OS=Arabidopsis thaliana OX=3702 GN=HIPP02 PE=3 SV=1	0	CHG		Ec_don_walter_910	NO	0	6mA		Ec_don_walter_434	A8MQA3 Pentatricopeptide repeat-containing protein At4g21065 OS=Arabidopsis thaliana OX=3702 GN=PCMP-H28 PE=2 SV=2	0	6mA		Ec_don_walter_266	Q00531 60 kDa jasmonate-induced protein OS=Hordeum vulgare OX=4513 PE=2 SV=1	6mA		Ec_don_walter_455	NO	6mA
Ec_don_walter_1288	NO	0	CG		Ec_don_walter_183	Q9FYF4 Putative F-box protein At1g67390 OS=Arabidopsis thaliana OX=3702 GN=At1g67390 PE=4 SV=1	1	6mA		Ec_don_walter_921	NO	0	6mA		Ec_don_walter_435	Q9FLC0 Peroxidase 52 OS=Arabidopsis thaliana OX=3702 GN=PER52 PE=2 SV=1	0	6mA		Ec_don_walter_278	Q9LVJ1 Subtilisin-like protease SBT1.4 OS=Arabidopsis thaliana OX=3702 GN=SBT1.4 PE=2 SV=1	6mA		Ec_don_walter_461	Q76C99 Protein Rf1, mitochondrial OS=Oryza sativa subsp. indica OX=39946 GN=Rf1 PE=2 SV=1	CHG
Ec_don_walter_1367	NO	0	6mA		Ec_don_walter_184	Q9LMB0 Putative F-box protein At1g19160 OS=Arabidopsis thaliana OX=3702 GN=At1g19160 PE=4 SV=1	0	6mA		Ec_don_walter_922	P06594 Phytochrome A type 4 OS=Avena sativa OX=4498 GN=PHYA4 PE=1 SV=3	0	6mA		Ec_don_walter_438	Q4V3D9 Protein STRICTOSIDINE SYNTHASE-LIKE 10 OS=Arabidopsis thaliana OX=3702 GN=SSL10 PE=2 SV=1	0	6mA		Ec_don_walter_279	O22193 U-box domain-containing protein 4 OS=Arabidopsis thaliana OX=3702 GN=PUB4 PE=1 SV=3	6mA		Ec_don_walter_469	Q9LT10 Probable carboxylesterase 18 OS=Arabidopsis thaliana OX=3702 GN=CXE18 PE=1 SV=1	6mA
Ec_don_walter_1378	F4JSZ5 Brefeldin A-inhibited guanine nucleotide-exchange protein 1 OS=Arabidopsis thaliana OX=3702 GN=BIG1 PE=2 SV=1	0	CHH		Ec_don_walter_187	NO	1	6mA		Ec_don_walter_941	NO	0	6mA		Ec_don_walter_441	Q94BT2 Auxin-induced in root cultures protein 12 OS=Arabidopsis thaliana OX=3702 GN=AIR12 PE=1 SV=3	1	CG		Ec_don_walter_288	Q75LU5 KIN17-like protein OS=Oryza sativa subsp. japonica OX=39947 GN=KIN17 PE=2 SV=1	6mA		Ec_don_walter_476	O49421 F-box protein At4g19940 OS=Arabidopsis thaliana OX=3702 GN=At4g19940 PE=4 SV=1	6mA
Ec_don_walter_1379	NO	0	6mA		Ec_don_walter_190	Q9SS35 Putative F-box protein At3g10240 OS=Arabidopsis thaliana OX=3702 GN=At3g10240 PE=4 SV=1	0	6mA		Ec_don_walter_942	NO	0	6mA		Ec_don_walter_449	Q8LSN2 AP2-like ethylene-responsive transcription factor BBM2 OS=Brassica napus OX=3708 GN=BBM2 PE=2 SV=1	0	6mA,CG		Ec_don_walter_290	Q9ZRD6 VAMP-like protein YKT61 OS=Arabidopsis thaliana OX=3702 GN=YKT61 PE=2 SV=1	6mA		Ec_don_walter_489	NO	6mA
Ec_don_walter_1423	NO	1	6mA		Ec_don_walter_191	Q94JZ8 Plant UBX domain-containing protein 7 OS=Arabidopsis thaliana OX=3702 GN=PUX7 PE=1 SV=1	0	6mA		Ec_don_walter_944	Q43731 Peroxidase 50 OS=Arabidopsis thaliana OX=3702 GN=PER50 PE=1 SV=1	0	6mA		Ec_don_walter_455	NO	1	6mA		Ec_don_walter_292	Q9ZUF6 Subtilisin-like protease SBT1.8 OS=Arabidopsis thaliana OX=3702 GN=SBT1.8 PE=1 SV=1	6mA		Ec_don_walter_490	P01054 Subtilisin-chymotrypsin inhibitor CI-1C OS=Hordeum vulgare OX=4513 PE=1 SV=1	6mA
Ec_don_walter_1434	NO	0	6mA		Ec_don_walter_192	Q9LIE6 VQ motif-containing protein 22 OS=Arabidopsis thaliana OX=3702 GN=VQ22 PE=2 SV=1	0	6mA		Ec_don_walter_957	Q9SKX2 Probable pectinesterase/pectinesterase inhibitor 16 OS=Arabidopsis thaliana OX=3702 GN=PME16 PE=2 SV=1	0	CG		Ec_don_walter_456	NO	0	CG		Ec_don_walter_295	P0C2F6 Putative ribonuclease H protein At1g65750 OS=Arabidopsis thaliana OX=3702 GN=At1g65750 PE=3 SV=1	6mA		Ec_don_walter_491	P01054 Subtilisin-chymotrypsin inhibitor CI-1C OS=Hordeum vulgare OX=4513 PE=1 SV=1	6mA
Ec_don_walter_1435	Q7XBQ9 Disease resistance protein RGA2 OS=Solanum bulbocastanum OX=147425 GN=RGA2 PE=1 SV=1	1	6mA		Ec_don_walter_195	P0C2F6 Putative ribonuclease H protein At1g65750 OS=Arabidopsis thaliana OX=3702 GN=At1g65750 PE=3 SV=1	1	6mA		Ec_don_walter_970	Q8LES0 CMP-sialic acid transporter 5 OS=Arabidopsis thaliana OX=3702 GN=At5g65000 PE=2 SV=1	0	6mA		Ec_don_walter_457	NO	0	CG		Ec_don_walter_302	O22203 Cytochrome P450 98A3 OS=Arabidopsis thaliana OX=3702 GN=CYP98A3 PE=1 SV=1	CHG		Ec_don_walter_497	Q9C6A1 Transcription termination factor MTERF15, mitochondrial OS=Arabidopsis thaliana OX=3702 GN=MTERF15 PE=2 SV=1	6mA
Ec_don_walter_1446	Q8L9X2 Chaperonin-like RbcX protein 2, chloroplastic OS=Arabidopsis thaliana OX=3702 GN=RBCX2 PE=1 SV=1	1	6mA		Ec_don_walter_196	Q9M8J9 BTB/POZ and MATH domain-containing protein 2 OS=Arabidopsis thaliana OX=3702 GN=BPM2 PE=1 SV=1	0	6mA		Ec_don_walter_984	NO	0	6mA		Ec_don_walter_462	Q3EBZ2 F-box protein SKIP23 OS=Arabidopsis thaliana OX=3702 GN=SKIP23 PE=1 SV=1	1	6mA		Ec_don_walter_303	A8MQA3 Pentatricopeptide repeat-containing protein At4g21065 OS=Arabidopsis thaliana OX=3702 GN=PCMP-H28 PE=2 SV=2	6mA		Ec_don_walter_503	Q6F2Y7 Chaperone protein ClpB1 OS=Oryza sativa subsp. japonica OX=39947 GN=CLPB1 PE=2 SV=1	6mA
Ec_don_walter_1460	P93422 Histidine--tRNA ligase, cytoplasmic OS=Oryza sativa subsp. japonica OX=39947 GN=Os05g0150900 PE=2 SV=2	1	6mA		Ec_don_walter_198	Q84UQ1 DEAD-box ATP-dependent RNA helicase 42 OS=Oryza sativa subsp. japonica OX=39947 GN=Os08g0159900 PE=2 SV=1	0	6mA,CG		Ec_don_walter_1009	NO	0	6mA		Ec_don_walter_466	Q9LS54 VQ motif-containing protein 20 OS=Arabidopsis thaliana OX=3702 GN=VQ20 PE=2 SV=1	1	6mA		Ec_don_walter_310	Q9M345 L-type lectin-domain containing receptor kinase IV.2 OS=Arabidopsis thaliana OX=3702 GN=LECRK42 PE=2 SV=1	6mA		Ec_don_walter_504	NO	6mA
Ec_don_walter_1470	NO	1	6mA		Ec_don_walter_199	Q9SY69 Pentatricopeptide repeat-containing protein At1g10270 OS=Arabidopsis thaliana OX=3702 GN=GRP23 PE=1 SV=1	1	6mA		Ec_don_walter_1010	NO	0	6mA		Ec_don_walter_476	O49421 F-box protein At4g19940 OS=Arabidopsis thaliana OX=3702 GN=At4g19940 PE=4 SV=1	1	6mA		Ec_don_walter_311	O80939 L-type lectin-domain containing receptor kinase IV.1 OS=Arabidopsis thaliana OX=3702 GN=LECRK41 PE=2 SV=1	6mA		Ec_don_walter_507	NO	6mA
Ec_don_walter_1479	A7NY33 Peroxidase 4 OS=Vitis vinifera OX=29760 GN=GSVIVT00023967001 PE=1 SV=1	0	CG		Ec_don_walter_200	Q9SVB7 Probable WRKY transcription factor 13 OS=Arabidopsis thaliana OX=3702 GN=WRKY13 PE=2 SV=1	0	6mA		Ec_don_walter_1019	Q9SJI9 Plant cysteine oxidase 4 OS=Arabidopsis thaliana OX=3702 GN=PCO4 PE=1 SV=2	0	6mA		Ec_don_walter_490	P01054 Subtilisin-chymotrypsin inhibitor CI-1C OS=Hordeum vulgare OX=4513 PE=1 SV=1	0	6mA		Ec_don_walter_313	NO	6mA		Ec_don_walter_510	Q9SFC7 F-box protein At3g07870 OS=Arabidopsis thaliana OX=3702 GN=At3g07870 PE=2 SV=1	6mA
Ec_don_walter_1511	Q9FEQ8 Peroxidase 2 OS=Zea mays OX=4577 GN=PER2 PE=2 SV=1	1	6mA		Ec_don_walter_201	NO	0	6mA		Ec_don_walter_1020	NO	0	6mA		Ec_don_walter_491	P01054 Subtilisin-chymotrypsin inhibitor CI-1C OS=Hordeum vulgare OX=4513 PE=1 SV=1	0	6mA		Ec_don_walter_318	Q39529 Agglutinin-2 OS=Cladrastis kentukea OX=38412 PE=1 SV=1	6mA		Ec_don_walter_512	NO	6mA
Ec_don_walter_1523	Q9C5C4 Acetylornithine deacetylase OS=Arabidopsis thaliana OX=3702 GN=At4g17830 PE=2 SV=1	1	CHH		Ec_don_walter_202	Q9S7T5 Transcription repressor OFP14 OS=Arabidopsis thaliana OX=3702 GN=OFP14 PE=1 SV=1	0	6mA		Ec_don_walter_1044	Q37680 NADH-ubiquinone oxidoreductase chain 5 OS=Triticum aestivum OX=4565 GN=ND5 PE=3 SV=1	0	CG		Ec_don_walter_492	NO	1	6mA		Ec_don_walter_320	Q9SZQ5 WD repeat-containing protein VIP3 OS=Arabidopsis thaliana OX=3702 GN=VIP3 PE=1 SV=1	6mA,CHH		Ec_don_walter_514	Q9XJ29 Anthranilate synthase alpha subunit 2, chloroplastic OS=Oryza sativa subsp. japonica OX=39947 GN=OsASA2 PE=1 SV=1	CG
Ec_don_walter_1558	NO	0	6mA		Ec_don_walter_203	Q9S7T5 Transcription repressor OFP14 OS=Arabidopsis thaliana OX=3702 GN=OFP14 PE=1 SV=1	0	6mA		Ec_don_walter_1047	P27572 NADH-ubiquinone oxidoreductase chain 4 OS=Triticum aestivum OX=4565 GN=ND4 PE=2 SV=2	0	CG		Ec_don_walter_503	Q6F2Y7 Chaperone protein ClpB1 OS=Oryza sativa subsp. japonica OX=39947 GN=CLPB1 PE=2 SV=1	1	6mA		Ec_don_walter_325	O65351 Subtilisin-like protease SBT1.7 OS=Arabidopsis thaliana OX=3702 GN=SBT1.7 PE=1 SV=1	6mA		Ec_don_walter_517	P49243 3-oxoacyl-[acyl-carrier-protein] synthase III, chloroplastic OS=Arabidopsis thaliana OX=3702 GN=At1g62640 PE=2 SV=2	6mA
Ec_don_walter_1571	Q9XIH7 Putative polyol transporter 1 OS=Arabidopsis thaliana OX=3702 GN=PLT1 PE=3 SV=1	1	6mA		Ec_don_walter_204	O64836 LOB domain-containing protein 10 OS=Arabidopsis thaliana OX=3702 GN=LBD10 PE=2 SV=1	0	6mA		Ec_don_walter_1048	P93286 Cytochrome c biogenesis CcmF C-terminal-like mitochondrial protein OS=Arabidopsis thaliana OX=3702 GN=CCMFC PE=1 SV=2	0	6mA		Ec_don_walter_504	NO	1	6mA		Ec_don_walter_326	NO	CHG		Ec_don_walter_518	Q9ZSA7 Protein DMR6-LIKE OXYGENASE 2 OS=Arabidopsis thaliana OX=3702 GN=DLO2 PE=2 SV=1	6mA
Ec_don_walter_1578	Q9ZVJ5 Haloacid dehalogenase-like hydrolase domain-containing protein Sgpp OS=Arabidopsis thaliana OX=3702 GN=SGPP PE=1 SV=2	1	CHG		Ec_don_walter_205	NO	0	6mA		Ec_don_walter_1057	NO	0	6mA		Ec_don_walter_507	NO	1	6mA		Ec_don_walter_333	P0C042 Uncharacterized protein At4g15970 OS=Arabidopsis thaliana OX=3702 GN=At4g15970 PE=2 SV=1	CG		Ec_don_walter_521	A8QW52 Eugenol O-methyltransferase OS=Sorghum bicolor OX=4558 GN=EOMT PE=1 SV=1	6mA
Ec_don_walter_1587	Q0IXP9 Acylamino-acid-releasing enzyme 1 OS=Oryza sativa subsp. japonica OX=39947 GN=Os10g0415600 PE=3 SV=1	0	CG		Ec_don_walter_208	Q8L765 BTB/POZ and MATH domain-containing protein 1 OS=Arabidopsis thaliana OX=3702 GN=BPM1 PE=1 SV=1	0	6mA		Ec_don_walter_1065	C0LGP4 Probable LRR receptor-like serine/threonine-protein kinase At3g47570 OS=Arabidopsis thaliana OX=3702 GN=At3g47570 PE=2 SV=1	0	6mA		Ec_don_walter_509	Q7XZU0 Probable phosphoinositide phosphatase SAC9 OS=Arabidopsis thaliana OX=3702 GN=SAC9 PE=1 SV=1	0	6mA		Ec_don_walter_337	Q8L7Y9 Non-specific phospholipase C1 OS=Arabidopsis thaliana OX=3702 GN=NPC1 PE=2 SV=1	6mA		Ec_don_walter_526	NO	6mA
Ec_don_walter_1590	Q9SK27 Early nodulin-like protein 1 OS=Arabidopsis thaliana OX=3702 GN=At2g25060 PE=2 SV=2	1	CG		Ec_don_walter_210	NO	0	6mA		Ec_don_walter_1079	F4JFN3 Heat shock protein 90-6, mitochondrial OS=Arabidopsis thaliana OX=3702 GN=HSP90-6 PE=1 SV=1	1	6mA		Ec_don_walter_519	NO	0	CHG		Ec_don_walter_340	NO	6mA,CG		Ec_don_walter_529	Q9SIT5 Cation/H(+) antiporter 15 OS=Arabidopsis thaliana OX=3702 GN=CHX15 PE=2 SV=1	6mA
Ec_don_walter_1596	Q9SZB9 Peroxidase 47 OS=Arabidopsis thaliana OX=3702 GN=PER47 PE=2 SV=2	1	6mA		Ec_don_walter_214	Q9SD53 UPF0481 protein At3g47200 OS=Arabidopsis thaliana OX=3702 GN=At3g47200 PE=2 SV=1	0	6mA		Ec_don_walter_1099	Q9C7Z9 Serine carboxypeptidase-like 18 OS=Arabidopsis thaliana OX=3702 GN=SCPL18 PE=2 SV=2	0	6mA		Ec_don_walter_521	A8QW52 Eugenol O-methyltransferase OS=Sorghum bicolor OX=4558 GN=EOMT PE=1 SV=1	0	6mA		Ec_don_walter_342	Q9S9V9 Putative F-box/LRR-repeat protein 23 OS=Arabidopsis thaliana OX=3702 GN=FBL23 PE=4 SV=1	6mA		Ec_don_walter_536	NO	6mA
Ec_don_walter_1602	Q8H1P9 Transcription factor MYB3R-3 OS=Arabidopsis thaliana OX=3702 GN=MYB3R3 PE=1 SV=1	0	CG		Ec_don_walter_218	Q2QZF1 Disease resistance protein PIK6-NP OS=Oryza sativa subsp. japonica OX=39947 GN=PIK6-NP PE=2 SV=1	0	6mA,CHG		Ec_don_walter_1103	Q0JCR9 Sugar transport protein MST1 OS=Oryza sativa subsp. japonica OX=39947 GN=MST1 PE=2 SV=1	0	6mA		Ec_don_walter_522	Q9SKT6 Probable galacturonosyltransferase 10 OS=Arabidopsis thaliana OX=3702 GN=GAUT10 PE=2 SV=2	0	6mA		Ec_don_walter_344	Q9AWS7 Putative AP2/ERF and B3 domain-containing protein Os01g0140700 OS=Oryza sativa subsp. japonica OX=39947 GN=Os01g0140700 PE=3 SV=1	CHG		Ec_don_walter_540	P28644 28 kDa ribonucleoprotein, chloroplastic OS=Spinacia oleracea OX=3562 PE=1 SV=1	CG
Ec_don_walter_1603	Q9LV40 Rho guanine nucleotide exchange factor 8 OS=Arabidopsis thaliana OX=3702 GN=ROPGEF8 PE=1 SV=1	0	CG		Ec_don_walter_219	NO	1	6mA		Ec_don_walter_1109	NO	0	6mA		Ec_don_walter_527	A9LNK9 30-kDa cleavage and polyadenylation specificity factor 30 OS=Arabidopsis thaliana OX=3702 GN=CPSF30 PE=1 SV=1	1	CG		Ec_don_walter_346	NO	6mA		Ec_don_walter_542	NO	CG
Ec_don_walter_1625	C0LGT6 LRR receptor-like serine/threonine-protein kinase EFR OS=Arabidopsis thaliana OX=3702 GN=EFR PE=1 SV=1	0	6mA		Ec_don_walter_220	Q9M897 Protein DMP5 OS=Arabidopsis thaliana OX=3702 GN=DMP5 PE=2 SV=1	0	6mA		Ec_don_walter_1160	Q9SLD4 Zinc finger protein ZAT11 OS=Arabidopsis thaliana OX=3702 GN=ZAT11 PE=2 SV=1	0	6mA		Ec_don_walter_529	Q9SIT5 Cation/H(+) antiporter 15 OS=Arabidopsis thaliana OX=3702 GN=CHX15 PE=2 SV=1	1	6mA		Ec_don_walter_348	NO	6mA		Ec_don_walter_543	NO	6mA
Ec_don_walter_1656	Q0JBZ8 Hydroxycinnamoyltransferase 1 OS=Oryza sativa subsp. japonica OX=39947 GN=HCT1 PE=2 SV=1	0	6mA		Ec_don_walter_225	P10290 Anthocyanin regulatory C1 protein OS=Zea mays OX=4577 GN=C1 PE=2 SV=1	0	6mA		Ec_don_walter_1164	NO	0	6mA		Ec_don_walter_532	NO	1	6mA		Ec_don_walter_352	Q9ZPS1 Putative F-box protein At2g02030 OS=Arabidopsis thaliana OX=3702 GN=At2g02030 PE=4 SV=1	6mA		Ec_don_walter_545	Q40703 MADS-box transcription factor 4 OS=Oryza sativa subsp. japonica OX=39947 GN=MADS4 PE=1 SV=3	6mA,CHG
Ec_don_walter_1657	Q2R8L1 Disease resistance protein RGA5 OS=Oryza sativa subsp. japonica OX=39947 GN=RGA5 PE=2 SV=1	0	6mA		Ec_don_walter_228	Q9ZPS1 Putative F-box protein At2g02030 OS=Arabidopsis thaliana OX=3702 GN=At2g02030 PE=4 SV=1	1	6mA		Ec_don_walter_1165	A0A140IL90 Noroxomaritidine synthase OS=Narcissus aff. pseudonarcissus MK-2014 OX=1540222 GN=Cyp96T1 PE=1 SV=1	0	6mA		Ec_don_walter_535	NO	0	CHG		Ec_don_walter_354	NO	6mA		Ec_don_walter_546	NO	6mA
Ec_don_walter_1698	Q84KJ6 Ammonium transporter 3 member 1 OS=Oryza sativa subsp. japonica OX=39947 GN=AMT3-1 PE=2 SV=1	1	CG		Ec_don_walter_233	NO	0	6mA		Ec_don_walter_1173	D9J0Z7 Anthranilate O-methyltransferase 1 OS=Zea mays OX=4577 GN=AAMT1 PE=1 SV=1	1	6mA		Ec_don_walter_544	O48716 Protein JINGUBANG OS=Arabidopsis thaliana OX=3702 GN=JGB PE=1 SV=1	1	6mA		Ec_don_walter_355	Q9C699 Receptor-like protein 7 OS=Arabidopsis thaliana OX=3702 GN=RLP7 PE=3 SV=2	6mA		Ec_don_walter_549	NO	CG
Ec_don_walter_1703	Q9LFV5 F-box/kelch-repeat protein At5g15710 OS=Arabidopsis thaliana OX=3702 GN=At5g15710 PE=2 SV=1	1	6mA		Ec_don_walter_235	Q9ZUT4 Pentatricopeptide repeat-containing protein At2g37320 OS=Arabidopsis thaliana OX=3702 GN=PCMP-E50 PE=2 SV=1	1	CG		Ec_don_walter_1193	NO	0	CHG		Ec_don_walter_561	Q9LJF8 F-box/LRR-repeat protein At3g26922 OS=Arabidopsis thaliana OX=3702 GN=At3g26922 PE=2 SV=2	1	6mA		Ec_don_walter_363	Q9FLD5 AAA-ATPase ASD, mitochondrial OS=Arabidopsis thaliana OX=3702 GN=AATP1 PE=1 SV=1	6mA		Ec_don_walter_550	A2WK50 Bowman-Birk type bran trypsin inhibitor OS=Oryza sativa subsp. indica OX=39946 GN=RBBI3.3 PE=2 SV=2	CG
Ec_don_walter_1704	Q94A64 F-box protein At5g03970 OS=Arabidopsis thaliana OX=3702 GN=At5g03970 PE=2 SV=1	0	6mA		Ec_don_walter_236	Q3ECH2 LEAF RUST 10 DISEASE-RESISTANCE LOCUS RECEPTOR-LIKE PROTEIN KINASE-like 2.8 OS=Arabidopsis thaliana OX=3702 GN=LRK10L-2.8 PE=2 SV=2	0	6mA		Ec_don_walter_1194	Q9SK53 Zinc finger protein CONSTANS-LIKE 3 OS=Arabidopsis thaliana OX=3702 GN=COL3 PE=1 SV=1	1	CG		Ec_don_walter_563	NO	1	6mA		Ec_don_walter_365	Q8L765 BTB/POZ and MATH domain-containing protein 1 OS=Arabidopsis thaliana OX=3702 GN=BPM1 PE=1 SV=1	6mA		Ec_don_walter_555	Q9LMX7 Cytochrome P450 78A5 OS=Arabidopsis thaliana OX=3702 GN=CYP78A5 PE=2 SV=1	6mA
Ec_don_walter_1715	NO	0	CHG		Ec_don_walter_239	NO	0	6mA		Ec_don_walter_1197	NO	1	CG		Ec_don_walter_565	NO	0	6mA		Ec_don_walter_374	NO	6mA		Ec_don_walter_558	NO	6mA
Ec_don_walter_1719	NO	0	6mA		Ec_don_walter_240	P35336 Polygalacturonase OS=Actinidia deliciosa OX=3627 PE=2 SV=1	0	6mA		Ec_don_walter_1204	NO	0	6mA		Ec_don_walter_566	P14717 Phenylalanine ammonia-lyase OS=Oryza sativa subsp. japonica OX=39947 GN=PAL PE=1 SV=2	0	CG		Ec_don_walter_375	Q8LHP0 Transcription elongation factor 1 homolog OS=Oryza sativa subsp. japonica OX=39947 GN=Os07g0631100 PE=3 SV=1	6mA		Ec_don_walter_580	NO	6mA
Ec_don_walter_1724	NO	1	CHH		Ec_don_walter_241	NO	0	6mA		Ec_don_walter_1217	NO	0	6mA		Ec_don_walter_570	NO	1	6mA		Ec_don_walter_376	Q9LX51 F-box/LRR-repeat protein At3g59200 OS=Arabidopsis thaliana OX=3702 GN=At3g59200 PE=2 SV=1	6mA		Ec_don_walter_583	NO	6mA
Ec_don_walter_1795	O64477 G-type lectin S-receptor-like serine/threonine-protein kinase At2g19130 OS=Arabidopsis thaliana OX=3702 GN=At2g19130 PE=2 SV=1	0	6mA		Ec_don_walter_243	O64642 UTP:RNA uridylyltransferase 1 OS=Arabidopsis thaliana OX=3702 GN=URT1 PE=1 SV=2	1	6mA		Ec_don_walter_1218	Q8RWG8 Ran-binding protein 1 homolog b OS=Arabidopsis thaliana OX=3702 GN=RANBP1B PE=1 SV=2	0	6mA		Ec_don_walter_573	Q7XA40 Putative disease resistance protein RGA3 OS=Solanum bulbocastanum OX=147425 GN=RGA3 PE=2 SV=2	0	6mA,CHG		Ec_don_walter_400	O64477 G-type lectin S-receptor-like serine/threonine-protein kinase At2g19130 OS=Arabidopsis thaliana OX=3702 GN=At2g19130 PE=2 SV=1	6mA		Ec_don_walter_584	NO	CHG,CHH
Ec_don_walter_1840	NO	0	CHH		Ec_don_walter_244	O48928 Cytochrome P450 77A3 OS=Glycine max OX=3847 GN=CYP77A3 PE=2 SV=1	0	6mA		Ec_don_walter_1234	Q06215 Polyphenol oxidase A1, chloroplastic OS=Vicia faba OX=3906 PE=1 SV=1	0	6mA		Ec_don_walter_584	NO	1	CHG,CHH		Ec_don_walter_402	Q2R3A1 Chalcone synthase 1 OS=Oryza sativa subsp. japonica OX=39947 GN=CHS1 PE=2 SV=1	6mA		Ec_don_walter_585	NO	CG
Ec_don_walter_1853	Q07423 Hexose carrier protein HEX6 OS=Ricinus communis OX=3988 GN=HEX6 PE=2 SV=1	1	6mA		Ec_don_walter_250	Q9FL59 FT-interacting protein 1 OS=Arabidopsis thaliana OX=3702 GN=FTIP1 PE=1 SV=1	0	6mA		Ec_don_walter_1246	Q9SIT5 Cation/H(+) antiporter 15 OS=Arabidopsis thaliana OX=3702 GN=CHX15 PE=2 SV=1	1	6mA,CG		Ec_don_walter_593	NO	0	CG,CHG		Ec_don_walter_404	Q7XA40 Putative disease resistance protein RGA3 OS=Solanum bulbocastanum OX=147425 GN=RGA3 PE=2 SV=2	6mA		Ec_don_walter_586	Q9SUP6 Probable WRKY transcription factor 53 OS=Arabidopsis thaliana OX=3702 GN=WRKY53 PE=1 SV=1	6mA
Ec_don_walter_1864	NO	0	6mA		Ec_don_walter_255	Q9FLS0 F-box protein At5g07610 OS=Arabidopsis thaliana OX=3702 GN=At5g07610 PE=2 SV=1	0	6mA		Ec_don_walter_1247	NO	0	CHH		Ec_don_walter_594	Q940J8 Pectin acetylesterase 7 OS=Arabidopsis thaliana OX=3702 GN=PAE7 PE=2 SV=1	0	6mA		Ec_don_walter_408	Q9MA98 DNA excision repair protein ERCC-1 OS=Arabidopsis thaliana OX=3702 GN=ERCC1 PE=2 SV=1	6mA,CHG		Ec_don_walter_601	NO	CG
Ec_don_walter_1875	P25317 Probable glutathione S-transferase parA OS=Nicotiana tabacum OX=4097 GN=PARA PE=2 SV=1	0	CHH		Ec_don_walter_256	NO	1	6mA		Ec_don_walter_1254	NO	0	6mA		Ec_don_walter_599	NO	0	CHG		Ec_don_walter_411	Q8VZ80 Polyol transporter 5 OS=Arabidopsis thaliana OX=3702 GN=PLT5 PE=1 SV=2	6mA		Ec_don_walter_611	Q8VYU7 Purple acid phosphatase 4 OS=Arabidopsis thaliana OX=3702 GN=PAP4 PE=2 SV=1	6mA,CHG
Ec_don_walter_1877	NO	0	6mA		Ec_don_walter_257	Q9SUS4 Probable E3 ubiquitin-protein ligase RHA1A OS=Arabidopsis thaliana OX=3702 GN=RHA1A PE=2 SV=1	0	6mA		Ec_don_walter_1255	NO	0	6mA		Ec_don_walter_600	Q9FFJ8 L10-interacting MYB domain-containing protein OS=Arabidopsis thaliana OX=3702 GN=LIMYB PE=1 SV=1	1	CHH		Ec_don_walter_412	NO	6mA		Ec_don_walter_612	Q8VYU7 Purple acid phosphatase 4 OS=Arabidopsis thaliana OX=3702 GN=PAP4 PE=2 SV=1	6mA
Ec_don_walter_1885	Q0WPR4 Serine carboxypeptidase-like 34 OS=Arabidopsis thaliana OX=3702 GN=SCPL34 PE=2 SV=2	0	6mA		Ec_don_walter_258	NO	0	6mA		Ec_don_walter_1272	NO	0	6mA		Ec_don_walter_610	NO	0	6mA		Ec_don_walter_415	F4JJR8 Dehydrogenase/reductase SDR family member FEY OS=Arabidopsis thaliana OX=3702 GN=FEY PE=1 SV=1	CG		Ec_don_walter_613	NO	6mA
Ec_don_walter_1888	NO	0	6mA		Ec_don_walter_259	Q9LNJ3 Aspartyl protease family protein 2 OS=Arabidopsis thaliana OX=3702 GN=APF2 PE=2 SV=1	0	6mA		Ec_don_walter_1276	NO	0	CG		Ec_don_walter_611	Q8VYU7 Purple acid phosphatase 4 OS=Arabidopsis thaliana OX=3702 GN=PAP4 PE=2 SV=1	0	6mA,CHG		Ec_don_walter_417	Q9M8J9 BTB/POZ and MATH domain-containing protein 2 OS=Arabidopsis thaliana OX=3702 GN=BPM2 PE=1 SV=1	6mA		Ec_don_walter_621	NO	6mA
Ec_don_walter_1893	NO	1	6mA		Ec_don_walter_260	Q6J9S1 Ethylene-responsive transcription factor RAP2-11 OS=Arabidopsis thaliana OX=3702 GN=RAP2-11 PE=2 SV=1	0	6mA		Ec_don_walter_1283	Q5M759 Vacuolar protein sorting-associated protein 22 homolog 1 OS=Arabidopsis thaliana OX=3702 GN=VP22-1 PE=2 SV=2	1	6mA		Ec_don_walter_612	Q8VYU7 Purple acid phosphatase 4 OS=Arabidopsis thaliana OX=3702 GN=PAP4 PE=2 SV=1	1	6mA		Ec_don_walter_422	Q9LMR3 Arogenate dehydrogenase 2, chloroplastic OS=Arabidopsis thaliana OX=3702 GN=TYRAAT2 PE=1 SV=1	CHG		Ec_don_walter_633	NO	6mA
Ec_don_walter_1895	Q0E3C3 Homeobox protein knotted-1-like 2 OS=Oryza sativa subsp. japonica OX=39947 GN=HOS58 PE=2 SV=2	0	6mA		Ec_don_walter_261	NO	0	6mA		Ec_don_walter_1307	Q06398 Probable glutathione S-transferase GSTU6 OS=Oryza sativa subsp. japonica OX=39947 GN=GSTU6 PE=2 SV=2	0	6mA		Ec_don_walter_620	C0SUU6 Probable transcription factor At1g11510 OS=Arabidopsis thaliana OX=3702 GN=At1g11510 PE=1 SV=1	1	6mA		Ec_don_walter_423	F4KD68 WAT1-related protein At5g45370 OS=Arabidopsis thaliana OX=3702 GN=At5g45370 PE=2 SV=1	6mA,CG		Ec_don_walter_639	A0A140IL90 Noroxomaritidine synthase OS=Narcissus aff. pseudonarcissus MK-2014 OX=1540222 GN=Cyp96T1 PE=1 SV=1	CG
Ec_don_walter_1896	Q1PF50 Probable serine protease EDA2 OS=Arabidopsis thaliana OX=3702 GN=EDA2 PE=2 SV=2	0	CG		Ec_don_walter_269	Q8LG95 Pentatricopeptide repeat-containing protein At4g21190 OS=Arabidopsis thaliana OX=3702 GN=EMB1417 PE=2 SV=1	0	CG		Ec_don_walter_1308	Q06398 Probable glutathione S-transferase GSTU6 OS=Oryza sativa subsp. japonica OX=39947 GN=GSTU6 PE=2 SV=2	0	6mA		Ec_don_walter_634	Q9XEA8 Cysteine synthase OS=Oryza sativa subsp. japonica OX=39947 GN=RCS3 PE=2 SV=1	0	6mA		Ec_don_walter_425	Q9SRP4 Probable calcium-binding protein CML33 OS=Arabidopsis thaliana OX=3702 GN=CML33 PE=2 SV=1	6mA		Ec_don_walter_645	Q9FLS0 F-box protein At5g07610 OS=Arabidopsis thaliana OX=3702 GN=At5g07610 PE=2 SV=1	6mA
Ec_don_walter_1992	Q9ZTS1 Probable methionine--tRNA ligase OS=Oryza sativa subsp. japonica OX=39947 GN=Os06g0508700 PE=2 SV=2	0	6mA		Ec_don_walter_270	Q9LMB0 Putative F-box protein At1g19160 OS=Arabidopsis thaliana OX=3702 GN=At1g19160 PE=4 SV=1	1	6mA		Ec_don_walter_1312	NO	0	6mA		Ec_don_walter_645	Q9FLS0 F-box protein At5g07610 OS=Arabidopsis thaliana OX=3702 GN=At5g07610 PE=2 SV=1	0	6mA		Ec_don_walter_428	A9ZPJ7 Agmatine coumaroyltransferase-2 OS=Hordeum vulgare OX=4513 GN=ACT-2 PE=1 SV=1	CG		Ec_don_walter_646	Q39547 Cucumisin OS=Cucumis melo OX=3656 PE=1 SV=1	6mA
Ec_don_walter_1998	A7QEU4 Peroxidase 5 OS=Vitis vinifera OX=29760 GN=GSVIVT00037159001 PE=1 SV=2	0	CG		Ec_don_walter_272	NO	0	6mA		Ec_don_walter_1313	NO	0	6mA		Ec_don_walter_648	NO	0	6mA		Ec_don_walter_433	Q5VRY0 DEAD-box ATP-dependent RNA helicase 39 OS=Oryza sativa subsp. japonica OX=39947 GN=Os01g0184500 PE=2 SV=1	6mA,CHG		Ec_don_walter_647	Q39547 Cucumisin OS=Cucumis melo OX=3656 PE=1 SV=1	CHG
Ec_don_walter_2030	Q9FEQ8 Peroxidase 2 OS=Zea mays OX=4577 GN=PER2 PE=2 SV=1	0	6mA		Ec_don_walter_275	P0C7R4 Pentatricopeptide repeat-containing protein At1g69290 OS=Arabidopsis thaliana OX=3702 GN=At1g69290 PE=2 SV=1	0	CG		Ec_don_walter_1318	NO	0	6mA		Ec_don_walter_649	Q9FN42 ATP-dependent Clp protease proteolytic subunit 2, mitochondrial OS=Arabidopsis thaliana OX=3702 GN=CLPP2 PE=1 SV=1	1	6mA		Ec_don_walter_440	NO	6mA		Ec_don_walter_651	O04482 Ubiquitin carboxyl-terminal hydrolase 2 OS=Arabidopsis thaliana OX=3702 GN=UCH2 PE=1 SV=1	6mA
Ec_don_walter_2033	NO	0	6mA		Ec_don_walter_277	Q8RUV9 Beta-galactosidase 1 OS=Oryza sativa subsp. japonica OX=39947 GN=Os01g0533400 PE=2 SV=1	1	6mA		Ec_don_walter_1369	NO	0	6mA		Ec_don_walter_650	Q9SHY1 Probable F-box protein At1g65740 OS=Arabidopsis thaliana OX=3702 GN=At1g65740 PE=1 SV=2	0	6mA		Ec_don_walter_446	Q0JEF5 Flowering-promoting factor 1-like protein 4 OS=Oryza sativa subsp. japonica OX=39947 GN=Os04g0282400 PE=3 SV=1	6mA		Ec_don_walter_652	NO	6mA
Ec_don_walter_2034	P15718 Putative Pol polyprotein from transposon element Bs1 OS=Zea mays OX=4577 PE=4 SV=1	1	6mA		Ec_don_walter_280	O48604 4-hydroxyphenylpyruvate dioxygenase OS=Hordeum vulgare OX=4513 PE=2 SV=1	1	6mA		Ec_don_walter_1374	Q9M8J9 BTB/POZ and MATH domain-containing protein 2 OS=Arabidopsis thaliana OX=3702 GN=BPM2 PE=1 SV=1	0	6mA		Ec_don_walter_651	O04482 Ubiquitin carboxyl-terminal hydrolase 2 OS=Arabidopsis thaliana OX=3702 GN=UCH2 PE=1 SV=1	0	6mA		Ec_don_walter_447	P0C5E2 LEAF RUST 10 DISEASE-RESISTANCE LOCUS RECEPTOR-LIKE PROTEIN KINASE-like 1.2 OS=Arabidopsis thaliana OX=3702 GN=LRK10L-1.2 PE=2 SV=3	6mA		Ec_don_walter_657	NO	6mA
Ec_don_walter_2035	NO	0	6mA		Ec_don_walter_283	Q0DH40 Cyclin-B1-5 OS=Oryza sativa subsp. japonica OX=39947 GN=CYCB1-5 PE=3 SV=1	1	6mA		Ec_don_walter_1376	Q9LUB9 BTB/POZ domain-containing protein At5g48130 OS=Arabidopsis thaliana OX=3702 GN=At5g48130 PE=2 SV=1	0	CG		Ec_don_walter_653	Q06915 Probable glucan endo-1,3-beta-glucosidase A6 OS=Arabidopsis thaliana OX=3702 GN=A6 PE=2 SV=1	1	6mA		Ec_don_walter_453	Q7XBQ9 Disease resistance protein RGA2 OS=Solanum bulbocastanum OX=147425 GN=RGA2 PE=1 SV=1	6mA		Ec_don_walter_665	Q8L7V3 Probable methyltransferase PMT26 OS=Arabidopsis thaliana OX=3702 GN=At5g64030 PE=2 SV=1	6mA
Ec_don_walter_2073	Q9XFR9 Gibberellin 2-beta-dioxygenase 2 OS=Arabidopsis thaliana OX=3702 GN=GA2OX2 PE=2 SV=1	1	6mA		Ec_don_walter_284	Q8S8Q9 F-box/LRR-repeat protein At2g43260 OS=Arabidopsis thaliana OX=3702 GN=At2g43260 PE=2 SV=1	0	6mA		Ec_don_walter_1384	Q6Z351 Putative aldehyde oxidase-like protein OS=Oryza sativa subsp. japonica OX=39947 GN=Os07g0281700 PE=3 SV=1	0	6mA		Ec_don_walter_657	NO	1	6mA		Ec_don_walter_454	NO	6mA		Ec_don_walter_672	Q84WK5 Protein GID8 homolog OS=Arabidopsis thaliana OX=3702 GN=GID8 PE=1 SV=1	6mA
Ec_don_walter_2086	NO	0	6mA		Ec_don_walter_285	Q9LZJ5 ABC transporter C family member 14 OS=Arabidopsis thaliana OX=3702 GN=ABCC14 PE=1 SV=1	0	6mA		Ec_don_walter_1387	NO	0	6mA		Ec_don_walter_662	Q96520 Peroxidase 12 OS=Arabidopsis thaliana OX=3702 GN=PER12 PE=1 SV=1	0	6mA		Ec_don_walter_458	NO	6mA		Ec_don_walter_674	NO	6mA
Ec_don_walter_2098	NO	0	6mA		Ec_don_walter_291	Q4R1I9 Anthocyanidin 5,3-O-glucosyltransferase OS=Rosa hybrid cultivar OX=128735 GN=RhGT1 PE=2 SV=1	1	6mA		Ec_don_walter_1423	NO	1	6mA		Ec_don_walter_664	Q8W595 Histone-lysine N-methyltransferase SUVR4 OS=Arabidopsis thaliana OX=3702 GN=SUVR4 PE=1 SV=2	0	CG		Ec_don_walter_465	Q9FME8 Oligopeptide transporter 4 OS=Arabidopsis thaliana OX=3702 GN=OPT4 PE=1 SV=1	CHG		Ec_don_walter_679	Q9LZD3 Exocyst complex component EXO70A1 OS=Arabidopsis thaliana OX=3702 GN=EXO70A1 PE=1 SV=1	CHG
Ec_don_walter_2119	NO	0	6mA		Ec_don_walter_293	Q5N941 Probable ion channel POLLUX OS=Oryza sativa subsp. japonica OX=39947 GN=Os01g0870100 PE=2 SV=1	0	6mA		Ec_don_walter_1435	Q7XBQ9 Disease resistance protein RGA2 OS=Solanum bulbocastanum OX=147425 GN=RGA2 PE=1 SV=1	1	6mA		Ec_don_walter_666	NO	0	6mA		Ec_don_walter_470	Q9FG33 Probable L-type lectin-domain containing receptor kinase S.5 OS=Arabidopsis thaliana OX=3702 GN=LECRKS5 PE=2 SV=1	6mA		Ec_don_walter_691	NO	6mA
Ec_don_walter_2132	A3AF13 Ubiquitin carboxyl-terminal hydrolase 26 OS=Oryza sativa subsp. japonica OX=39947 GN=UBP26 PE=3 SV=2	0	CHH		Ec_don_walter_296	NO	0	CHH		Ec_don_walter_1438	Q93VK9 Kinetochore protein SPC25 homolog OS=Arabidopsis thaliana OX=3702 GN=SPC25 PE=1 SV=1	0	CHH		Ec_don_walter_672	Q84WK5 Protein GID8 homolog OS=Arabidopsis thaliana OX=3702 GN=GID8 PE=1 SV=1	1	6mA		Ec_don_walter_472	Q940Y9 Putative ion channel POLLUX-like 2 OS=Arabidopsis thaliana OX=3702 GN=At5g43745 PE=2 SV=1	6mA		Ec_don_walter_692	NO	6mA
Ec_don_walter_2169	Q6L4D2 Membrane protein PM19L OS=Oryza sativa subsp. japonica OX=39947 GN=PM19L PE=2 SV=1	0	CG		Ec_don_walter_297	Q9SY57 Protein PHLOEM PROTEIN 2-LIKE A10 OS=Arabidopsis thaliana OX=3702 GN=PP2A10 PE=2 SV=1	0	CHG		Ec_don_walter_1446	Q8L9X2 Chaperonin-like RbcX protein 2, chloroplastic OS=Arabidopsis thaliana OX=3702 GN=RBCX2 PE=1 SV=1	1	6mA		Ec_don_walter_674	NO	1	6mA		Ec_don_walter_473	Q9LMA1 Probable flavin-containing monooxygenase 1 OS=Arabidopsis thaliana OX=3702 GN=FMO1 PE=2 SV=1	CG,CHG		Ec_don_walter_700	Q9LMN8 Wall-associated receptor kinase 3 OS=Arabidopsis thaliana OX=3702 GN=WAK3 PE=2 SV=2	CG,CHH
Ec_don_walter_2170	Q08655 Abscisic stress-ripening protein 1 OS=Solanum lycopersicum OX=4081 GN=ASR1 PE=2 SV=1	1	CG		Ec_don_walter_298	NO	0	6mA		Ec_don_walter_1453	NO	0	6mA,CG,CHG		Ec_don_walter_683	P93604 Rust resistance kinase Lr10 OS=Triticum aestivum OX=4565 GN=LRK10 PE=2 SV=1	0	6mA		Ec_don_walter_474	Q9LMA1 Probable flavin-containing monooxygenase 1 OS=Arabidopsis thaliana OX=3702 GN=FMO1 PE=2 SV=1	6mA,CG		Ec_don_walter_701	Q0IWM5Fructose-bisphosphate aldolase 5, cytosolic OS=Arabidopsis thaliana OX=3702 GN=FBA5 PE=1 SV=1Protein NEOXANTHIN-DEFICIENT 1 OS=Oryza sativa subsp. japonica OX=39947 GN=NDX1 PE=3 SV=2	6mA
Ec_don_walter_2172	P53492 Actin-7 OS=Arabidopsis thaliana OX=3702 GN=ACT7 PE=1 SV=1	1	6mA		Ec_don_walter_299	NO	0	6mA		Ec_don_walter_1460	P93422 Histidine--tRNA ligase, cytoplasmic OS=Oryza sativa subsp. japonica OX=39947 GN=Os05g0150900 PE=2 SV=2	1	6mA		Ec_don_walter_684	NO	0	6mA		Ec_don_walter_475	Q6EP31 Rac-like GTP-binding protein 5 OS=Oryza sativa subsp. japonica OX=39947 GN=RAC5 PE=2 SV=2	CHG		Ec_don_walter_709	NO	CG
Ec_don_walter_2174	Q08655 Abscisic stress-ripening protein 1 OS=Solanum lycopersicum OX=4081 GN=ASR1 PE=2 SV=1	1	CG		Ec_don_walter_304	Q3EBZ2 F-box protein SKIP23 OS=Arabidopsis thaliana OX=3702 GN=SKIP23 PE=1 SV=1	0	6mA		Ec_don_walter_1470	NO	1	6mA		Ec_don_walter_689	A2WNF5 Glucosidase 2 subunit beta OS=Oryza sativa subsp. indica OX=39946 GN=OsI_01383 PE=3 SV=1	1	6mA,CHG		Ec_don_walter_477	NO	6mA		Ec_don_walter_711	Q9S9V9 Putative F-box/LRR-repeat protein 23 OS=Arabidopsis thaliana OX=3702 GN=FBL23 PE=4 SV=1	CG
Ec_don_walter_2181	Q9M8J9 BTB/POZ and MATH domain-containing protein 2 OS=Arabidopsis thaliana OX=3702 GN=BPM2 PE=1 SV=1	0	6mA		Ec_don_walter_306	NO	0	6mA		Ec_don_walter_1472	NO	0	6mA		Ec_don_walter_690	Q42954 Pyruvate kinase, cytosolic isozyme OS=Nicotiana tabacum OX=4097 PE=2 SV=1	1	6mA,CG		Ec_don_walter_479	NO	6mA		Ec_don_walter_718	NO	CHG
Ec_don_walter_2195	Q9M2U3 Protein ALP1-like OS=Arabidopsis thaliana OX=3702 GN=At3g55350 PE=2 SV=1	0	6mA		Ec_don_walter_308	Q4V3D9 Protein STRICTOSIDINE SYNTHASE-LIKE 10 OS=Arabidopsis thaliana OX=3702 GN=SSL10 PE=2 SV=1	0	6mA		Ec_don_walter_1505	NO	0	6mA		Ec_don_walter_694	Q9LZS7 GDSL esterase/lipase At5g03610 OS=Arabidopsis thaliana OX=3702 GN=At5g03610 PE=2 SV=1	1	6mA		Ec_don_walter_480	Q2R8L1 Disease resistance protein RGA5 OS=Oryza sativa subsp. japonica OX=39947 GN=RGA5 PE=2 SV=1	6mA		Ec_don_walter_724	Q942A8 Germin-like protein 1-3 OS=Oryza sativa subsp. japonica OX=39947 GN=GER8 PE=2 SV=1	6mA
Ec_don_walter_2197	NO	0	CG		Ec_don_walter_312	Q9SKQ4 Pentatricopeptide repeat-containing protein At2g21090 OS=Arabidopsis thaliana OX=3702 GN=PCMP-E48 PE=2 SV=1	0	6mA		Ec_don_walter_1509	NO	0	6mA,CHG		Ec_don_walter_710	NO	0	6mA		Ec_don_walter_486	NO	6mA		Ec_don_walter_729	Q8VZC0 UDP-glucuronic acid decarboxylase 1 OS=Arabidopsis thaliana OX=3702 GN=UXS1 PE=1 SV=1	CG
Ec_don_walter_2199	NO	0	CG		Ec_don_walter_313	NO	1	6mA		Ec_don_walter_1511	Q9FEQ8 Peroxidase 2 OS=Zea mays OX=4577 GN=PER2 PE=2 SV=1	1	6mA		Ec_don_walter_712	NO	0	6mA		Ec_don_walter_487	Q9LSA5 F-box/kelch-repeat protein At3g18720 OS=Arabidopsis thaliana OX=3702 GN=At3g18720 PE=2 SV=1	6mA,CHG		Ec_don_walter_734	F8WKW8 Beta-D-glucosyl crocetin beta-1,6-glucosyltransferase OS=Gardenia jasminoides OX=114476 GN=UGT94E5 PE=1 SV=1	6mA
Ec_don_walter_2202	NO	0	CG		Ec_don_walter_315	NO	1	6mA		Ec_don_walter_1516	NO	0	6mA		Ec_don_walter_723	NO	1	6mA		Ec_don_walter_488	Q9FKD7 E3 ubiquitin-protein ligase SINA-like 7 OS=Arabidopsis thaliana OX=3702 GN=At5g37890 PE=2 SV=1	6mA,CHG		Ec_don_walter_752	NO	6mA
Ec_don_walter_2265	NO	0	6mA		Ec_don_walter_316	P0C2F6 Putative ribonuclease H protein At1g65750 OS=Arabidopsis thaliana OX=3702 GN=At1g65750 PE=3 SV=1	0	6mA		Ec_don_walter_1523	Q9C5C4 Acetylornithine deacetylase OS=Arabidopsis thaliana OX=3702 GN=At4g17830 PE=2 SV=1	1	CHH		Ec_don_walter_728	P05621 Histone H2B.2 OS=Triticum aestivum OX=4565 PE=1 SV=2	1	6mA		Ec_don_walter_493	NO	6mA		Ec_don_walter_755	A6YIH8 Premnaspirodiene oxygenase OS=Hyoscyamus muticus OX=35626 GN=CYP71D55 PE=1 SV=1	6mA
Ec_don_walter_2278	NO	0	6mA		Ec_don_walter_317	NO	0	6mA		Ec_don_walter_1528	Q9C7T4 Transcription factor bHLH96 OS=Arabidopsis thaliana OX=3702 GN=BHLH96 PE=1 SV=1	0	CG		Ec_don_walter_734	F8WKW8 Beta-D-glucosyl crocetin beta-1,6-glucosyltransferase OS=Gardenia jasminoides OX=114476 GN=UGT94E5 PE=1 SV=1	1	6mA		Ec_don_walter_495	NO	6mA		Ec_don_walter_765	Q3EA00 Putative F-box protein At4g17565 OS=Arabidopsis thaliana OX=3702 GN=At4g17565 PE=4 SV=1	6mA
Ec_don_walter_2280	NO	0	6mA		Ec_don_walter_319	Q7XA40 Putative disease resistance protein RGA3 OS=Solanum bulbocastanum OX=147425 GN=RGA3 PE=2 SV=2	0	6mA		Ec_don_walter_1544	NO	0	6mA		Ec_don_walter_737	NO	0	CG		Ec_don_walter_499	Q9LVJ1 Subtilisin-like protease SBT1.4 OS=Arabidopsis thaliana OX=3702 GN=SBT1.4 PE=2 SV=1	6mA		Ec_don_walter_771	NO	CHG
Ec_don_walter_2306	Q7XTY9 Copper chaperone for superoxide dismutase, chloroplastic OS=Oryza sativa subsp. japonica OX=39947 GN=CCS PE=2 SV=1	0	6mA		Ec_don_walter_321	P16347 Endogenous alpha-amylase/subtilisin inhibitor OS=Triticum aestivum OX=4565 PE=1 SV=1	0	6mA		Ec_don_walter_1569	Q9LHK4 Putative ABC transporter B family member 8 OS=Arabidopsis thaliana OX=3702 GN=ABCB8 PE=5 SV=1	0	6mA		Ec_don_walter_740	NO	1	CHG		Ec_don_walter_500	Q9SD85 Flavonoid 3'-monooxygenase OS=Arabidopsis thaliana OX=3702 GN=CYP75B1 PE=1 SV=1	6mA		Ec_don_walter_779	Q9C9N6 Protein PLASTID MOVEMENT IMPAIRED 2 OS=Arabidopsis thaliana OX=3702 GN=PMI2 PE=1 SV=1	6mA
Ec_don_walter_2308	NO	0	6mA		Ec_don_walter_324	NO	0	6mA		Ec_don_walter_1571	Q9XIH7 Putative polyol transporter 1 OS=Arabidopsis thaliana OX=3702 GN=PLT1 PE=3 SV=1	1	6mA		Ec_don_walter_748	NO	1	6mA		Ec_don_walter_501	Q9FHW7Serine/threonine-protein kinase STY13 OS=Arabidopsis thaliana OX=3702 GN=STY13 PE=1 SV=2SKP1-like protein 1B OS=Arabidopsis thaliana OX=3702 GN=SKP1B PE=1 SV=1	6mA		Ec_don_walter_799	NO	6mA
Ec_don_walter_2314	Q9SIJ9 Putative pectinesterase 11 OS=Arabidopsis thaliana OX=3702 GN=PME11 PE=3 SV=1	1	CG		Ec_don_walter_328	NO	0	6mA		Ec_don_walter_1577	P07597 Non-specific lipid-transfer protein 1 OS=Hordeum vulgare OX=4513 GN=LTP1 PE=1 SV=1	0	CG		Ec_don_walter_757	Q6Z8L2 Putative laccase-9 OS=Oryza sativa subsp. japonica OX=39947 GN=LAC9 PE=3 SV=1	0	6mA		Ec_don_walter_502	Q9FHW7 SKP1-like protein 1B OS=Arabidopsis thaliana OX=3702 GN=SKP1B PE=1 SV=1	6mA		Ec_don_walter_814	P24465 Cytochrome P450 71A1 OS=Persea americana OX=3435 GN=CYP71A1 PE=1 SV=2	CHG
Ec_don_walter_2339	NO	0	6mA		Ec_don_walter_330	Q94F30 Ubiquitin-like-specific protease ESD4 OS=Arabidopsis thaliana OX=3702 GN=ESD4 PE=1 SV=1	0	6mA		Ec_don_walter_1578	Q9ZVJ5 Haloacid dehalogenase-like hydrolase domain-containing protein Sgpp OS=Arabidopsis thaliana OX=3702 GN=SGPP PE=1 SV=2	1	6mA,CHG		Ec_don_walter_759	Q6VAK3 Histidine-containing phosphotransfer protein 1 OS=Oryza sativa subsp. japonica OX=39947 GN=AHP1 PE=2 SV=1	1	6mA		Ec_don_walter_508	NO	6mA		Ec_don_walter_824	Q84VX3 Aberrant root formation protein 4 OS=Arabidopsis thaliana OX=3702 GN=ALF4 PE=1 SV=2	6mA
Ec_don_walter_2340	Q570B4 3-ketoacyl-CoA synthase 10 OS=Arabidopsis thaliana OX=3702 GN=FDH PE=1 SV=2	0	CG		Ec_don_walter_331	NO	0	6mA		Ec_don_walter_1581	Q32SG3 LOB domain-containing protein 6 OS=Zea mays OX=4577 GN=LBD6 PE=1 SV=1	0	CG		Ec_don_walter_766	NO	1	6mA		Ec_don_walter_511	NO	CHG		Ec_don_walter_828	Q6YZX6 Putative aconitate hydratase, cytoplasmic OS=Oryza sativa subsp. japonica OX=39947 GN=Os08g0191100 PE=3 SV=1	CG
Ec_don_walter_2350	NO	0	6mA		Ec_don_walter_332	Q4PSI6 FBD-associated F-box protein At4g13985 OS=Arabidopsis thaliana OX=3702 GN=At4g13985 PE=2 SV=1	0	6mA		Ec_don_walter_1590	Q9SK27 Early nodulin-like protein 1 OS=Arabidopsis thaliana OX=3702 GN=At2g25060 PE=2 SV=2	1	CG		Ec_don_walter_774	NO	0	6mA		Ec_don_walter_515	NO	6mA		Ec_don_walter_829	Q67XL4 Uncharacterized CRM domain-containing protein At3g25440, chloroplastic OS=Arabidopsis thaliana OX=3702 GN=At3g25440 PE=2 SV=1	6mA,CG
Ec_don_walter_2374	A2XRZ0 Probable aldo-keto reductase 2 OS=Oryza sativa subsp. indica OX=39946 GN=OsI_15387 PE=3 SV=1	0	6mA		Ec_don_walter_334	Q07423 Hexose carrier protein HEX6 OS=Ricinus communis OX=3988 GN=HEX6 PE=2 SV=1	0	6mA,CHG		Ec_don_walter_1596	Q9SZB9 Peroxidase 47 OS=Arabidopsis thaliana OX=3702 GN=PER47 PE=2 SV=2	1	6mA		Ec_don_walter_775	O64782 G-type lectin S-receptor-like serine/threonine-protein kinase SD1-29 OS=Arabidopsis thaliana OX=3702 GN=SD129 PE=1 SV=1	0	6mA		Ec_don_walter_516	NO	6mA		Ec_don_walter_830	Q8S9J6 Aspartyl protease family protein At5g10770 OS=Arabidopsis thaliana OX=3702 GN=At5g10770 PE=2 SV=1	6mA
Ec_don_walter_2387	F4J3D9 Insulin-degrading enzyme-like 2 OS=Arabidopsis thaliana OX=3702 GN=At3g57470 PE=3 SV=2	0	6mA		Ec_don_walter_338	Q93YN4 Mitochondrial fission protein ELM1 OS=Arabidopsis thaliana OX=3702 GN=ELM1 PE=1 SV=1	1	6mA		Ec_don_walter_1612	Q8VYR2 Nudix hydrolase 9 OS=Arabidopsis thaliana OX=3702 GN=NUDT9 PE=2 SV=1	0	6mA		Ec_don_walter_786	Q9FLJ6 Pentatricopeptide repeat-containing protein At5g61370, mitochondrial OS=Arabidopsis thaliana OX=3702 GN=At5g61370 PE=2 SV=1	0	CG		Ec_don_walter_520	NO	6mA		Ec_don_walter_834	Q9FZI8 Lecithin-cholesterol acyltransferase-like 1 OS=Arabidopsis thaliana OX=3702 GN=LCAT1 PE=2 SV=1	6mA
Ec_don_walter_2407	NO	0	6mA		Ec_don_walter_339	NO	0	6mA		Ec_don_walter_1618	O64584 WPP domain-associated protein OS=Arabidopsis thaliana OX=3702 GN=WAP PE=1 SV=2	0	6mA		Ec_don_walter_789	NO	0	6mA		Ec_don_walter_523	NO	CHG		Ec_don_walter_835	NO	6mA
Ec_don_walter_2418	Q940G0 Transmembrane 9 superfamily member 1 OS=Arabidopsis thaliana OX=3702 GN=TMN1 PE=1 SV=1	1	6mA		Ec_don_walter_341	Q9SJA4 Probable cyclic nucleotide-gated ion channel 14 OS=Arabidopsis thaliana OX=3702 GN=CNGC14 PE=2 SV=2	0	6mA		Ec_don_walter_1630	NO	0	6mA,CG		Ec_don_walter_795	NO	0	6mA		Ec_don_walter_524	NO	6mA		Ec_don_walter_836	NO	6mA
Ec_don_walter_2421	Q56XY2 GPN-loop GTPase QQT1 OS=Arabidopsis thaliana OX=3702 GN=QQT1 PE=1 SV=1	0	6mA		Ec_don_walter_349	Q8GT41 Putative invertase inhibitor OS=Platanus acerifolia OX=140101 PE=1 SV=1	0	6mA		Ec_don_walter_1642	NO	0	CG		Ec_don_walter_797	A2ZM73 Cytoplasmic tRNA 2-thiolation protein 2 OS=Oryza sativa subsp. indica OX=39946 GN=CTU2 PE=3 SV=1	0	6mA		Ec_don_walter_533	NO	6mA		Ec_don_walter_859	NO	6mA
Ec_don_walter_2465	NO	0	6mA		Ec_don_walter_357	O80822 Peroxidase 25 OS=Arabidopsis thaliana OX=3702 GN=PER25 PE=2 SV=2	0	6mA		Ec_don_walter_1646	NO	0	6mA		Ec_don_walter_801	Q8RWY1 Alkylated DNA repair protein ALKBH8 homolog OS=Arabidopsis thaliana OX=3702 GN=ALKBH8 PE=2 SV=2	1	6mA		Ec_don_walter_534	NO	6mA		Ec_don_walter_869	NO	6mA
Ec_don_walter_2480	Q9FXA3 Transcription factor bHLH95 OS=Arabidopsis thaliana OX=3702 GN=BHLH95 PE=2 SV=2	0	6mA		Ec_don_walter_358	NO	0	6mA		Ec_don_walter_1658	NO	0	6mA		Ec_don_walter_802	NO	1	6mA		Ec_don_walter_539	NO	6mA		Ec_don_walter_873	Q6K6N7 Probable protein phosphatase 2C 14 OS=Oryza sativa subsp. japonica OX=39947 GN=Os02g0471500 PE=2 SV=1	6mA
Ec_don_walter_2486	Q9LS57 Putative F-box protein At3g18330 OS=Arabidopsis thaliana OX=3702 GN=At3g18330 PE=4 SV=1	0	6mA		Ec_don_walter_360	NO	0	6mA		Ec_don_walter_1667	Q2R8L1 Disease resistance protein RGA5 OS=Oryza sativa subsp. japonica OX=39947 GN=RGA5 PE=2 SV=1	0	6mA		Ec_don_walter_809	Q6H7J3 Putative protein phosphatase 2C 24 OS=Oryza sativa subsp. japonica OX=39947 GN=Os02g0633900 PE=3 SV=1	1	CG		Ec_don_walter_541	NO	CG		Ec_don_walter_877	Q9M0Q9 Putative F-box protein At4g09190 OS=Arabidopsis thaliana OX=3702 GN=At4g09190 PE=4 SV=1	6mA
Ec_don_walter_2502	Q39191 Wall-associated receptor kinase 1 OS=Arabidopsis thaliana OX=3702 GN=WAK1 PE=1 SV=2	0	6mA		Ec_don_walter_362	NO	0	6mA		Ec_don_walter_1682	Q9C627 Putative F-box protein At1g46984 OS=Arabidopsis thaliana OX=3702 GN=At1g46984 PE=4 SV=1	0	6mA		Ec_don_walter_818	Q94BZ1 Protein ZINC INDUCED FACILITATOR-LIKE 1 OS=Arabidopsis thaliana OX=3702 GN=ZIFL1 PE=2 SV=1	0	6mA		Ec_don_walter_553	O81905 Receptor-like serine/threonine-protein kinase SD1-8 OS=Arabidopsis thaliana OX=3702 GN=SD18 PE=1 SV=1	6mA		Ec_don_walter_878	NO	6mA
Ec_don_walter_2503	Q9ZP41 EG45-like domain containing protein OS=Citrus jambhiri OX=64884 GN=CjBAp12 PE=1 SV=1	1	CG		Ec_don_walter_363	Q9FLD5 AAA-ATPase ASD, mitochondrial OS=Arabidopsis thaliana OX=3702 GN=AATP1 PE=1 SV=1	1	6mA		Ec_don_walter_1687	NO	0	6mA		Ec_don_walter_820	NO	1	6mA		Ec_don_walter_554	NO	6mA,CHG		Ec_don_walter_884	Q1PEY6 EPIDERMAL PATTERNING FACTOR-like protein 6 OS=Arabidopsis thaliana OX=3702 GN=EPFL6 PE=1 SV=1	CG
Ec_don_walter_2512	Q8LPN7 E3 ubiquitin-protein ligase RING1-like OS=Arabidopsis thaliana OX=3702 GN=At3g19950 PE=1 SV=1	0	CHG		Ec_don_walter_366	Q9LSL5 L-type lectin-domain containing receptor kinase IX.2 OS=Arabidopsis thaliana OX=3702 GN=LECRK92 PE=1 SV=1	0	6mA		Ec_don_walter_1688	O23360 Putative F-box/LRR-repeat protein At4g15060 OS=Arabidopsis thaliana OX=3702 GN=At4g15060 PE=4 SV=2	0	6mA		Ec_don_walter_823	Q8VXB5 Putative potassium transporter 8 OS=Oryza sativa subsp. japonica OX=39947 GN=HAK8 PE=3 SV=2	0	6mA		Ec_don_walter_561	Q9LJF8 F-box/LRR-repeat protein At3g26922 OS=Arabidopsis thaliana OX=3702 GN=At3g26922 PE=2 SV=2	6mA		Ec_don_walter_890	NO	6mA
Ec_don_walter_2513	Q6R0H0 Protein REVEILLE 3 OS=Arabidopsis thaliana OX=3702 GN=RVE3 PE=2 SV=1	1	6mA		Ec_don_walter_367	Q84LH3 Werner Syndrome-like exonuclease OS=Arabidopsis thaliana OX=3702 GN=WEX PE=1 SV=1	1	6mA		Ec_don_walter_1698	Q84KJ6 Ammonium transporter 3 member 1 OS=Oryza sativa subsp. japonica OX=39947 GN=AMT3-1 PE=2 SV=1	1	CG		Ec_don_walter_824	Q84VX3 Aberrant root formation protein 4 OS=Arabidopsis thaliana OX=3702 GN=ALF4 PE=1 SV=2	1	6mA		Ec_don_walter_562	Q9FHE1 Glutathione S-transferase T3 OS=Arabidopsis thaliana OX=3702 GN=GSTT3 PE=2 SV=1	6mA		Ec_don_walter_895	NO	6mA
Ec_don_walter_2524	Q9LM76 U-box domain-containing protein 44 OS=Arabidopsis thaliana OX=3702 GN=PUB44 PE=1 SV=1	0	6mA		Ec_don_walter_368	Q9ZQW8 Splicing factor U2af small subunit A OS=Oryza sativa subsp. japonica OX=39947 GN=U2AF35A PE=2 SV=1	1	6mA		Ec_don_walter_1701	NO	0	6mA		Ec_don_walter_826	NO	1	6mA		Ec_don_walter_564	Q9LTA3 UDP-glycosyltransferase 91C1 OS=Arabidopsis thaliana OX=3702 GN=UGT91C1 PE=2 SV=1	6mA		Ec_don_walter_897	NO	CG
Ec_don_walter_2531	P0C2F6 Putative ribonuclease H protein At1g65750 OS=Arabidopsis thaliana OX=3702 GN=At1g65750 PE=3 SV=1	0	6mA		Ec_don_walter_369	Q9SIL7 Fasciclin-like arabinogalactan protein 6 OS=Arabidopsis thaliana OX=3702 GN=FLA6 PE=2 SV=2	0	CG		Ec_don_walter_1703	Q9LFV5 F-box/kelch-repeat protein At5g15710 OS=Arabidopsis thaliana OX=3702 GN=At5g15710 PE=2 SV=1	1	6mA		Ec_don_walter_832	Q8S9J6 Aspartyl protease family protein At5g10770 OS=Arabidopsis thaliana OX=3702 GN=At5g10770 PE=2 SV=1	1	6mA		Ec_don_walter_568	Q9FN03 Ultraviolet-B receptor UVR8 OS=Arabidopsis thaliana OX=3702 GN=UVR8 PE=1 SV=1	6mA		Ec_don_walter_898	NO	CG
Ec_don_walter_2538	NO	1	6mA		Ec_don_walter_370	NO	1	6mA		Ec_don_walter_1724	NO	1	CHH		Ec_don_walter_834	Q9FZI8 Lecithin-cholesterol acyltransferase-like 1 OS=Arabidopsis thaliana OX=3702 GN=LCAT1 PE=2 SV=1	1	6mA		Ec_don_walter_569	A2ZF66 Probable glycosyltransferase 6 OS=Oryza sativa subsp. indica OX=39946 GN=GT6 PE=3 SV=1	6mA		Ec_don_walter_909	NO	6mA
Ec_don_walter_2548	A2WQG7 Probable histone H2A.5 OS=Oryza sativa subsp. indica OX=39946 GN=OsI_002060 PE=3 SV=1	0	6mA		Ec_don_walter_372	NO	1	6mA		Ec_don_walter_1737	NO	0	CHG		Ec_don_walter_840	NO	0	6mA		Ec_don_walter_572	Q9LYZ2DNA-directed RNA polymerase D subunit 2b OS=Arabidopsis thaliana OX=3702 GN=NRPD2b PE=2 SV=1Putative F-box/LRR-repeat protein At5g02930 OS=Arabidopsis thaliana OX=3702 GN=At5g02930 PE=4 SV=1	6mA		Ec_don_walter_912	Q9SJQ6 Protein ROS1 OS=Arabidopsis thaliana OX=3702 GN=ROS1 PE=1 SV=2	6mA
Ec_don_walter_2554	NO	1	6mA		Ec_don_walter_373	NO	0	6mA		Ec_don_walter_1766	NO	0	CHH		Ec_don_walter_856	NO	1	6mA		Ec_don_walter_574	NO	6mA		Ec_don_walter_918	Q9FKX5 NEP1-interacting protein-like 1 OS=Arabidopsis thaliana OX=3702 GN=ATL27 PE=2 SV=1	CHG
Ec_don_walter_2555	NO	0	6mA		Ec_don_walter_378	Q01587 Ribulose bisphosphate carboxylase/oxygenase activase, chloroplastic OS=Cucumis sativus OX=3659 PE=2 SV=1	0	6mA		Ec_don_walter_1772	NO	0	6mA		Ec_don_walter_859	NO	1	6mA		Ec_don_walter_575	NO	6mA		Ec_don_walter_919	Q9CAI5 Casein kinase 1-like protein 2 OS=Arabidopsis thaliana OX=3702 GN=CKL2 PE=1 SV=1	6mA,CHH
Ec_don_walter_2563	P16064 Subtilisin inhibitor 1 OS=Phaseolus angularis OX=3914 PE=1 SV=1	0	6mA		Ec_don_walter_379	NO	0	6mA		Ec_don_walter_1777	O49133 D-galacturonate reductase OS=Fragaria ananassa OX=3747 GN=GALUR PE=1 SV=1	0	CG		Ec_don_walter_862	Q9LPL3 Probable indole-3-pyruvate monooxygenase YUCCA11 OS=Arabidopsis thaliana OX=3702 GN=YUC11 PE=2 SV=1	0	6mA		Ec_don_walter_578	NO	6mA		Ec_don_walter_923	NO	6mA
Ec_don_walter_2583	Q9M2V5 ABC transporter G family member 18 OS=Arabidopsis thaliana OX=3702 GN=ABCG18 PE=2 SV=1	0	CG		Ec_don_walter_381	Q8GUK7 E3 ubiquitin-protein ligase RMA3 OS=Arabidopsis thaliana OX=3702 GN=RMA3 PE=1 SV=1	0	CG		Ec_don_walter_1779	A0A1X9QHJ0 Deoxymugineic acid synthase 1-D OS=Triticum aestivum OX=4565 GN=DMAS1-D PE=2 SV=1	0	CG		Ec_don_walter_864	Q9M8J9 BTB/POZ and MATH domain-containing protein 2 OS=Arabidopsis thaliana OX=3702 GN=BPM2 PE=1 SV=1	0	6mA		Ec_don_walter_581	Q8L817 Alpha carbonic anhydrase 7 OS=Arabidopsis thaliana OX=3702 GN=ACA7 PE=2 SV=1	6mA		Ec_don_walter_926	NO	6mA
Ec_don_walter_2604	Q7XRA1 Arginine decarboxylase 2 OS=Oryza sativa subsp. japonica OX=39947 GN=ADC2 PE=1 SV=2	0	6mA		Ec_don_walter_382	Q9FG13 Probable carboxylesterase 15 OS=Arabidopsis thaliana OX=3702 GN=CXE15 PE=2 SV=1	0	6mA		Ec_don_walter_1792	NO	0	6mA		Ec_don_walter_872	NO	0	6mA		Ec_don_walter_582	Q8L817 Alpha carbonic anhydrase 7 OS=Arabidopsis thaliana OX=3702 GN=ACA7 PE=2 SV=1	6mA		Ec_don_walter_930	NO	CG,CHG
Ec_don_walter_2607	Q6H7J4 Putative protein phosphatase 2C 23 OS=Oryza sativa subsp. japonica OX=39947 GN=Os02g0633700 PE=5 SV=1	0	6mA		Ec_don_walter_383	NO	0	6mA		Ec_don_walter_1794	Q0IQU1 Laccase-22 OS=Oryza sativa subsp. japonica OX=39947 GN=LAC22 PE=2 SV=2	0	CHH		Ec_don_walter_880	NO	0	6mA		Ec_don_walter_587	A3BXL8 ABC transporter G family member 53 OS=Oryza sativa subsp. japonica OX=39947 GN=ABCG53 PE=2 SV=1	6mA,CG		Ec_don_walter_940	Q9FR99 1-aminocyclopropane-1-carboxylate oxidase OS=Musa acuminata OX=4641 GN=MAO1B PE=3 SV=1	6mA
Ec_don_walter_2613	NO	0	6mA		Ec_don_walter_384	A2XFI3 Pyruvate decarboxylase 2 OS=Oryza sativa subsp. indica OX=39946 GN=PDC2 PE=2 SV=2	0	6mA		Ec_don_walter_1817	NO	0	6mA		Ec_don_walter_889	NO	0	6mA		Ec_don_walter_591	NO	6mA		Ec_don_walter_951	Q9FF31 LEAF RUST 10 DISEASE-RESISTANCE LOCUS RECEPTOR-LIKE PROTEIN KINASE-like 2.1 OS=Arabidopsis thaliana OX=3702 GN=LRK10L-2.1 PE=3 SV=1	6mA
Ec_don_walter_2622	Q9LUU4 Putative F-box protein At3g17270 OS=Arabidopsis thaliana OX=3702 GN=At3g17270 PE=4 SV=1	1	6mA		Ec_don_walter_385	NO	0	6mA		Ec_don_walter_1825	Q7XM31 Probable RNA-dependent RNA polymerase 2 OS=Oryza sativa subsp. japonica OX=39947 GN=RDR2 PE=2 SV=1	0	6mA		Ec_don_walter_890	NO	0	6mA		Ec_don_walter_597	NO	6mA		Ec_don_walter_953	O82081 Uclacyanin 1 OS=Arabidopsis thaliana OX=3702 GN=UCC1 PE=1 SV=1	CG,CHG
Ec_don_walter_2625	P40280 Histone H2A OS=Zea mays OX=4577 PE=2 SV=1	0	6mA		Ec_don_walter_386	Q8L9P8 Protein RALF-like 33 OS=Arabidopsis thaliana OX=3702 GN=RALFL33 PE=2 SV=1	0	6mA		Ec_don_walter_1827	Q8LQ92 Endoglucanase 3 OS=Oryza sativa subsp. japonica OX=39947 GN=GLU8 PE=2 SV=1	0	CG		Ec_don_walter_899	Q9ZNT1 NADH--cytochrome b5 reductase 1 OS=Arabidopsis thaliana OX=3702 GN=CBR1 PE=1 SV=1	1	6mA		Ec_don_walter_604	Q60DG4 Serine/threonine-protein kinase Nek4 OS=Oryza sativa subsp. japonica OX=39947 GN=NEK4 PE=2 SV=1	6mA		Ec_don_walter_960	NO	6mA,CHG
Ec_don_walter_2626	NO	0	6mA		Ec_don_walter_387	Q9LU24 Putative F-box protein At3g16210 OS=Arabidopsis thaliana OX=3702 GN=At3g16210 PE=4 SV=1	0	6mA		Ec_don_walter_1853	Q07423 Hexose carrier protein HEX6 OS=Ricinus communis OX=3988 GN=HEX6 PE=2 SV=1	1	6mA		Ec_don_walter_904	NO	0	CG		Ec_don_walter_606	Q9ZQ31Serine/threonine-protein kinase STY13 OS=Arabidopsis thaliana OX=3702 GN=STY13 PE=1 SV=2Serine/threonine-protein kinase STY13 OS=Arabidopsis thaliana OX=3702 GN=STY13 PE=1 SV=2	6mA		Ec_don_walter_963	P48979 Polygalacturonase OS=Prunus persica OX=3760 PE=2 SV=1	6mA
Ec_don_walter_2647	A2Y9C5 Putative laccase-19 OS=Oryza sativa subsp. indica OX=39946 GN=LAC19 PE=3 SV=1	0	6mA		Ec_don_walter_390	Q5XF06 Mitochondrial import inner membrane translocase subunit TIM44-2 OS=Arabidopsis thaliana OX=3702 GN=TIM44-2 PE=1 SV=1	0	6mA		Ec_don_walter_1865	NO	0	CHH		Ec_don_walter_907	Q9FDX8 Zinc finger protein HD1 OS=Oryza sativa subsp. japonica OX=39947 GN=HD1 PE=1 SV=1	0	6mA,CG		Ec_don_walter_609	NO	CHG		Ec_don_walter_971	NO	CHG
Ec_don_walter_2694	NO	0	6mA		Ec_don_walter_391	A2WWU2 Histone H2B.11 OS=Oryza sativa subsp. indica OX=39946 GN=H2B.11 PE=3 SV=1	1	6mA		Ec_don_walter_1893	NO	1	6mA,CG		Ec_don_walter_912	Q9SJQ6 Protein ROS1 OS=Arabidopsis thaliana OX=3702 GN=ROS1 PE=1 SV=2	1	6mA		Ec_don_walter_615	B1Q3J6 DNA (cytosine-5)-methyltransferase 1B OS=Oryza sativa subsp. japonica OX=39947 GN=MET1B PE=2 SV=1	6mA		Ec_don_walter_972	NO	6mA
Ec_don_walter_2698	Q9ZVX1 Probable ubiquitin-conjugating enzyme E2 23 OS=Arabidopsis thaliana OX=3702 GN=UBC23 PE=1 SV=1	0	6mA		Ec_don_walter_394	Q9ZUB9 Putative F-box protein At1g23770 OS=Arabidopsis thaliana OX=3702 GN=At1g23770 PE=4 SV=1	1	6mA		Ec_don_walter_1914	NO	0	6mA		Ec_don_walter_914	Q8S9H7 Transcription factor DIVARICATA OS=Antirrhinum majus OX=4151 GN=DIVARICATA PE=2 SV=1	0	CG		Ec_don_walter_616	Q42484 Disease resistance protein RPS2 OS=Arabidopsis thaliana OX=3702 GN=RPS2 PE=1 SV=1	6mA		Ec_don_walter_976	NO	CG
Ec_don_walter_2699	Q9ZVX1 Probable ubiquitin-conjugating enzyme E2 23 OS=Arabidopsis thaliana OX=3702 GN=UBC23 PE=1 SV=1	0	6mA		Ec_don_walter_395	D4Q9Z5 Soyasaponin III rhamnosyltransferase OS=Glycine max OX=3847 GN=GmSGT3 PE=1 SV=1	0	6mA		Ec_don_walter_1949	NO	0	6mA		Ec_don_walter_916	P41210 Caltractin OS=Atriplex nummularia OX=3553 PE=2 SV=1	0	CHG		Ec_don_walter_617	NO	6mA		Ec_don_walter_981	NO	CG
Ec_don_walter_2701	NO	0	6mA		Ec_don_walter_397	Q8L928 Protein DMP4 OS=Arabidopsis thaliana OX=3702 GN=DMP4 PE=2 SV=1	1	6mA		Ec_don_walter_1964	NO	0	6mA,CHH		Ec_don_walter_923	NO	0	6mA		Ec_don_walter_629	Q93VG8 DeSI-like protein At4g17486 OS=Arabidopsis thaliana OX=3702 GN=At4g17486 PE=2 SV=1	CHG		Ec_don_walter_998	NO	6mA
Ec_don_walter_2702	B4FNS3 CASP-like protein 5A3 OS=Zea mays OX=4577 PE=2 SV=1	0	6mA		Ec_don_walter_398	Q9SG96 RING-H2 finger protein ATL72 OS=Arabidopsis thaliana OX=3702 GN=ATL72 PE=2 SV=1	0	6mA		Ec_don_walter_1971	NO	0	6mA		Ec_don_walter_926	NO	0	6mA		Ec_don_walter_630	Q94AW5 Ethylene-responsive transcription factor ERF003 OS=Arabidopsis thaliana OX=3702 GN=ERF003 PE=2 SV=1	6mA		Ec_don_walter_1004	NO	6mA
Ec_don_walter_2738	NO	0	CG		Ec_don_walter_405	O81313 Transcription factor IND OS=Arabidopsis thaliana OX=3702 GN=IND PE=1 SV=3	1	CG		Ec_don_walter_1981	Q5QLR5 Probable E3 ubiquitin-protein ligase ZFP1 OS=Oryza sativa subsp. japonica OX=39947 GN=ZFP1 PE=1 SV=1	0	6mA		Ec_don_walter_940	Q9FR99 1-aminocyclopropane-1-carboxylate oxidase OS=Musa acuminata OX=4641 GN=MAO1B PE=3 SV=1	0	6mA		Ec_don_walter_636	F4I2H7 Protein TPX2 OS=Arabidopsis thaliana OX=3702 GN=TPX2 PE=1 SV=1	6mA		Ec_don_walter_1007	NO	6mA
Ec_don_walter_2747	NO	0	6mA		Ec_don_walter_409	O23304 Serine/threonine-protein kinase BLUS1 OS=Arabidopsis thaliana OX=3702 GN=BLUS1 PE=1 SV=1	0	6mA		Ec_don_walter_1986	NO	0	6mA		Ec_don_walter_948	P53799 Squalene synthase 1 OS=Arabidopsis thaliana OX=3702 GN=SQS1 PE=1 SV=1	1	6mA		Ec_don_walter_638	Q6NM73 Cysteine-rich repeat secretory protein 3 OS=Arabidopsis thaliana OX=3702 GN=CRRSP3 PE=1 SV=1	CHG		Ec_don_walter_1022	NO	6mA
Ec_don_walter_2752	Q9M8J9 BTB/POZ and MATH domain-containing protein 2 OS=Arabidopsis thaliana OX=3702 GN=BPM2 PE=1 SV=1	0	CHG		Ec_don_walter_410	Q9M202Protein FAR1-RELATED SEQUENCE 5 OS=Arabidopsis thaliana OX=3702 GN=FRS5 PE=1 SV=1Zinc finger protein ZAT9 OS=Arabidopsis thaliana OX=3702 GN=ZAT9 PE=2 SV=1	1	6mA		Ec_don_walter_2001	Q5Z678 IAA-amino acid hydrolase ILR1-like 6 OS=Oryza sativa subsp. japonica OX=39947 GN=ILL6 PE=2 SV=1	0	CG		Ec_don_walter_955	Q9LFV5 F-box/kelch-repeat protein At5g15710 OS=Arabidopsis thaliana OX=3702 GN=At5g15710 PE=2 SV=1	1	6mA		Ec_don_walter_640	A2XCA0 Putative magnesium transporter MRS2-H OS=Oryza sativa subsp. indica OX=39946 GN=MRS2-H PE=3 SV=1	CG		Ec_don_walter_1023	NO	6mA,CG
Ec_don_walter_2756	U3U992 7-deoxyloganetic acid glucosyltransferase OS=Catharanthus roseus OX=4058 GN=UGT709C2 PE=1 SV=1	0	6mA		Ec_don_walter_413	Q2QSL4 Putative cyclin-dependent kinase F-2 OS=Oryza sativa subsp. japonica OX=39947 GN=CDKF-2 PE=3 SV=1	0	6mA		Ec_don_walter_2012	Q9SIX0 Putative F-box protein At2g16290 OS=Arabidopsis thaliana OX=3702 GN=At2g16290 PE=4 SV=1	0	CHG		Ec_don_walter_958	NO	0	CG		Ec_don_walter_642	Q93YF5 Histone-lysine N-methyltransferase, H3 lysine-9 specific SUVH1 OS=Nicotiana tabacum OX=4097 GN=SUVH1 PE=1 SV=1	6mA		Ec_don_walter_1031	Q10Q08 Replication protein A 70 kDa DNA-binding subunit B OS=Oryza sativa subsp. japonica OX=39947 GN=RPA1B PE=1 SV=1	6mA
Ec_don_walter_2758	NO	0	6mA		Ec_don_walter_416	Q9SX78 Probable carboxylesterase 2 OS=Arabidopsis thaliana OX=3702 GN=CXE2 PE=2 SV=1	0	6mA		Ec_don_walter_2021	NO	0	6mA		Ec_don_walter_961	NO	1	6mA		Ec_don_walter_654	NO	6mA		Ec_don_walter_1037	NO	6mA
Ec_don_walter_2760	Q0JNS6 Calmodulin-1 OS=Oryza sativa subsp. japonica OX=39947 GN=CAM1-1 PE=1 SV=2	0	6mA		Ec_don_walter_420	Q8VYZ0 E3 ubiquitin-protein ligase ORTHRUS 2 OS=Arabidopsis thaliana OX=3702 GN=ORTH2 PE=1 SV=1	1	6mA		Ec_don_walter_2034	P15718 Putative Pol polyprotein from transposon element Bs1 OS=Zea mays OX=4577 PE=4 SV=1	1	6mA		Ec_don_walter_962	NO	1	6mA		Ec_don_walter_658	NO	6mA,CG		Ec_don_walter_1038	NO	6mA
Ec_don_walter_2775	NO	0	6mA		Ec_don_walter_421	Q8VWZ7 Geraniol 8-hydroxylase OS=Catharanthus roseus OX=4058 GN=CYP76B6 PE=1 SV=1	0	6mA		Ec_don_walter_2049	NO	0	6mA		Ec_don_walter_965	P15268 Autonomous transposable element EN-1 mosaic protein OS=Zea mays OX=4577 PE=2 SV=1	0	6mA		Ec_don_walter_660	NO	6mA		Ec_don_walter_1039	Q8L7L1 Sphingosine kinase 1 OS=Arabidopsis thaliana OX=3702 GN=SPHK1 PE=1 SV=1	CHH
Ec_don_walter_2781	NO	0	CHG		Ec_don_walter_423	F4KD68 WAT1-related protein At5g45370 OS=Arabidopsis thaliana OX=3702 GN=At5g45370 PE=2 SV=1	1	6mA,CG		Ec_don_walter_2062	Q43766 Non-specific lipid-transfer protein 3 OS=Hordeum vulgare OX=4513 GN=LTP3 PE=3 SV=1	0	6mA		Ec_don_walter_973	NO	0	6mA,CHG		Ec_don_walter_661	Q96520 Peroxidase 12 OS=Arabidopsis thaliana OX=3702 GN=PER12 PE=1 SV=1	CG		Ec_don_walter_1046	P27572 NADH-ubiquinone oxidoreductase chain 4 OS=Triticum aestivum OX=4565 GN=ND4 PE=2 SV=2	6mA,CHG
Ec_don_walter_2784	NO	0	6mA		Ec_don_walter_424	Q8L765 BTB/POZ and MATH domain-containing protein 1 OS=Arabidopsis thaliana OX=3702 GN=BPM1 PE=1 SV=1	0	6mA		Ec_don_walter_2066	Q43255 indolin-2-one monooxygenase OS=Zea mays OX=4577 GN=CYP71C2 PE=1 SV=1	0	6mA		Ec_don_walter_976	NO	0	CG		Ec_don_walter_662	Q96520 Peroxidase 12 OS=Arabidopsis thaliana OX=3702 GN=PER12 PE=1 SV=1	6mA,CG		Ec_don_walter_1050	P55034 26S proteasome non-ATPase regulatory subunit 4 homolog OS=Arabidopsis thaliana OX=3702 GN=RPN10 PE=1 SV=1	CG
Ec_don_walter_2789	NO	0	6mA		Ec_don_walter_426	NO	1	6mA		Ec_don_walter_2073	Q9XFR9 Gibberellin 2-beta-dioxygenase 2 OS=Arabidopsis thaliana OX=3702 GN=GA2OX2 PE=2 SV=1	1	6mA		Ec_don_walter_994	NO	1	6mA		Ec_don_walter_675	Q39214 Disease resistance protein RPM1 OS=Arabidopsis thaliana OX=3702 GN=RPM1 PE=1 SV=1	6mA		Ec_don_walter_1054	NO	6mA
Ec_don_walter_2793	NO	0	6mA		Ec_don_walter_427	Q9FJR5 Pectinesterase inhibitor 12 OS=Arabidopsis thaliana OX=3702 GN=PMEI12 PE=2 SV=1	0	6mA		Ec_don_walter_2076	NO	0	6mA		Ec_don_walter_1003	NO	1	6mA		Ec_don_walter_677	F4I2N7 Receptor-like protein kinase 7 OS=Arabidopsis thaliana OX=3702 GN=RLK7 PE=1 SV=1	CG		Ec_don_walter_1062	Q7XKV4 Beta-glucosidase 12 OS=Oryza sativa subsp. japonica OX=39947 GN=BGLU12 PE=1 SV=2	6mA
Ec_don_walter_2794	NO	0	6mA		Ec_don_walter_430	Q0JA82 Ent-kaur-16-ene synthase, chloroplastic OS=Oryza sativa subsp. japonica OX=39947 GN=KS1 PE=1 SV=1	1	6mA		Ec_don_walter_2087	P0C2F5 Uncharacterized protein At1g65760 OS=Arabidopsis thaliana OX=3702 GN=At1g65760 PE=4 SV=1	0	6mA		Ec_don_walter_1007	NO	0	6mA		Ec_don_walter_686	NO	6mA		Ec_don_walter_1064	Q9FGR8 Putative FBD-associated F-box protein At5g50270 OS=Arabidopsis thaliana OX=3702 GN=At5g50270 PE=4 SV=2	6mA
Ec_don_walter_2830	Q9S9V8 Putative F-box/LRR-repeat protein 9 OS=Arabidopsis thaliana OX=3702 GN=FBL9 PE=4 SV=1	0	6mA		Ec_don_walter_436	Q9LEY9 H/ACA ribonucleoprotein complex subunit 2-like protein OS=Arabidopsis thaliana OX=3702 GN=At5g08180 PE=1 SV=1	0	6mA		Ec_don_walter_2096	NO	0	6mA		Ec_don_walter_1013	Q2R8L1 Disease resistance protein RGA5 OS=Oryza sativa subsp. japonica OX=39947 GN=RGA5 PE=2 SV=1	1	6mA,CHH		Ec_don_walter_688	NO	6mA		Ec_don_walter_1066	Q9LZ82 Protein BTR1 OS=Arabidopsis thaliana OX=3702 GN=BTR1 PE=1 SV=1	6mA
Ec_don_walter_2848	Q9FLA2 Putative F-box/FBD/LRR-repeat protein At5g44950 OS=Arabidopsis thaliana OX=3702 GN=At5g44950 PE=4 SV=1	1	6mA		Ec_don_walter_441	Q94BT2 Auxin-induced in root cultures protein 12 OS=Arabidopsis thaliana OX=3702 GN=AIR12 PE=1 SV=3	1	CG		Ec_don_walter_2099	Q76BW5 Xyloglucan endotransglycosylase/hydrolase protein 8 OS=Oryza sativa subsp. japonica OX=39947 GN=XTH8 PE=1 SV=1	0	CG		Ec_don_walter_1014	Q2R8L1 Disease resistance protein RGA5 OS=Oryza sativa subsp. japonica OX=39947 GN=RGA5 PE=2 SV=1	1	6mA,CHH		Ec_don_walter_693	NO	6mA		Ec_don_walter_1071	Q2R9D2 B3 domain-containing protein Os11g0197600 OS=Oryza sativa subsp. japonica OX=39947 GN=Os11g0197600 PE=2 SV=1	6mA
Ec_don_walter_2876	P93227 Protein farnesyltransferase/geranylgeranyltransferase type-1 subunit alpha OS=Solanum lycopersicum OX=4081 GN=FTA PE=1 SV=1	0	CHG		Ec_don_walter_443	NO	0	6mA		Ec_don_walter_2100	NO	0	6mA		Ec_don_walter_1015	A2ZC67 Aspartic proteinase Asp1 OS=Oryza sativa subsp. indica OX=39946 GN=ASP1 PE=2 SV=2	0	6mA		Ec_don_walter_704	NO	6mA		Ec_don_walter_1076	NO	6mA
Ec_don_walter_2908	NO	0	6mA		Ec_don_walter_455	NO	1	6mA		Ec_don_walter_2103	NO	0	6mA		Ec_don_walter_1016	Q9ZVX1 Probable ubiquitin-conjugating enzyme E2 23 OS=Arabidopsis thaliana OX=3702 GN=UBC23 PE=1 SV=1	0	6mA		Ec_don_walter_705	Q9ZQ81 Probable inactive purple acid phosphatase 9 OS=Arabidopsis thaliana OX=3702 GN=PAP9 PE=2 SV=1	6mA		Ec_don_walter_1080	NO	6mA
Ec_don_walter_2934	A3B6V0 WUSCHEL-related homeobox 12 OS=Oryza sativa subsp. japonica OX=39947 GN=WOX12 PE=2 SV=2	0	CG		Ec_don_walter_459	NO	0	6mA		Ec_don_walter_2120	NO	0	6mA		Ec_don_walter_1021	Q6ID70 Co-chaperone protein p23-2 OS=Arabidopsis thaliana OX=3702 GN=P23-2 PE=1 SV=1	0	6mA		Ec_don_walter_707	NO	6mA		Ec_don_walter_1081	F4KA50 LEAF RUST 10 DISEASE-RESISTANCE LOCUS RECEPTOR-LIKE PROTEIN KINASE-like 2.2 OS=Arabidopsis thaliana OX=3702 GN=LRK10L-2.2 PE=3 SV=2	6mA
Ec_don_walter_2945	NO	0	6mA		Ec_don_walter_460	Q9FIG6 Dirigent protein 1 OS=Arabidopsis thaliana OX=3702 GN=DIR1 PE=2 SV=1	0	6mA		Ec_don_walter_2127	NO	0	6mA		Ec_don_walter_1025	NO	1	6mA		Ec_don_walter_713	NO	6mA		Ec_don_walter_1086	NO	6mA
Ec_don_walter_2972	NO	1	6mA		Ec_don_walter_462	Q3EBZ2 F-box protein SKIP23 OS=Arabidopsis thaliana OX=3702 GN=SKIP23 PE=1 SV=1	1	6mA		Ec_don_walter_2128	NO	0	6mA		Ec_don_walter_1037	NO	0	6mA		Ec_don_walter_715	P59468 LOB domain-containing protein 24 OS=Arabidopsis thaliana OX=3702 GN=LBD24 PE=2 SV=1	CHG		Ec_don_walter_1095	Q6NNM0 General transcription and DNA repair factor IIH subunit TFB5 OS=Arabidopsis thaliana OX=3702 GN=TFB5 PE=3 SV=1	CHG
Ec_don_walter_2975	NO	1	6mA		Ec_don_walter_463	NO	0	6mA		Ec_don_walter_2146	O81970 Cytochrome P450 71A9 OS=Glycine max OX=3847 GN=CYP71A9 PE=2 SV=1	0	6mA		Ec_don_walter_1038	NO	0	6mA		Ec_don_walter_717	Q6ASY2 Non-specific lipid transfer protein-like 1 OS=Oryza sativa subsp. japonica OX=39947 GN=LTPL1 PE=1 SV=1	6mA		Ec_don_walter_1101	NO	6mA
Ec_don_walter_2976	Q0E4J6 Probable metal-nicotianamine transporter YSL8 OS=Oryza sativa subsp. japonica OX=39947 GN=YSL8 PE=2 SV=1	0	6mA,CG		Ec_don_walter_466	Q9LS54 VQ motif-containing protein 20 OS=Arabidopsis thaliana OX=3702 GN=VQ20 PE=2 SV=1	1	6mA		Ec_don_walter_2151	Q8H0T9 Katanin p80 WD40 repeat-containing subunit B1 homolog OS=Arabidopsis thaliana OX=3702 GN=At5g23430 PE=2 SV=3	0	6mA		Ec_don_walter_1039	Q8L7L1 Sphingosine kinase 1 OS=Arabidopsis thaliana OX=3702 GN=SPHK1 PE=1 SV=1	0	CHH		Ec_don_walter_721	Q41898 ATP synthase subunit epsilon, mitochondrial OS=Zea mays OX=4577 PE=3 SV=1	6mA,CHH		Ec_don_walter_1115	B9HCR2 Methylthioribose-1-phosphate isomerase OS=Populus trichocarpa OX=3694 GN=POPTRDRAFT_832064 PE=3 SV=2	CG
Ec_don_walter_2997	NO	0	6mA		Ec_don_walter_467	Q7FAZ0 G-type lectin S-receptor-like serine/threonine-protein kinase LECRK4 OS=Oryza sativa subsp. japonica OX=39947 GN=LECRK4 PE=3 SV=1	0	6mA		Ec_don_walter_2154	Q501E9 F-box/FBD/LRR-repeat protein At3g51530 OS=Arabidopsis thaliana OX=3702 GN=At3g51530 PE=2 SV=1	0	6mA		Ec_don_walter_1040	NO	1	6mA		Ec_don_walter_735	Q9C7J6 Heavy metal-associated isoprenylated plant protein 35 OS=Arabidopsis thaliana OX=3702 GN=HIPP35 PE=2 SV=1	6mA		Ec_don_walter_1119	NO	6mA
Ec_don_walter_3001	P49211 60S ribosomal protein L32-1 OS=Arabidopsis thaliana OX=3702 GN=RPL32A PE=2 SV=2	1	6mA		Ec_don_walter_468	Q7FAZ0 G-type lectin S-receptor-like serine/threonine-protein kinase LECRK4 OS=Oryza sativa subsp. japonica OX=39947 GN=LECRK4 PE=3 SV=1	0	6mA		Ec_don_walter_2155	Q9FGL0 WAT1-related protein At5g47470 OS=Arabidopsis thaliana OX=3702 GN=At5g47470 PE=3 SV=1	0	6mA		Ec_don_walter_1041	NO	0	CHH		Ec_don_walter_738	NO	6mA		Ec_don_walter_1128	Q9M8J9 BTB/POZ and MATH domain-containing protein 2 OS=Arabidopsis thaliana OX=3702 GN=BPM2 PE=1 SV=1	6mA
Ec_don_walter_3002	NO	0	6mA		Ec_don_walter_471	Q8GT41 Putative invertase inhibitor OS=Platanus acerifolia OX=140101 PE=1 SV=1	0	6mA		Ec_don_walter_2165	NO	0	6mA		Ec_don_walter_1043	NO	0	6mA		Ec_don_walter_739	NO	6mA		Ec_don_walter_1129	NO	6mA
Ec_don_walter_3004	NO	0	6mA		Ec_don_walter_476	O49421 F-box protein At4g19940 OS=Arabidopsis thaliana OX=3702 GN=At4g19940 PE=4 SV=1	1	6mA		Ec_don_walter_2170	Q08655 Abscisic stress-ripening protein 1 OS=Solanum lycopersicum OX=4081 GN=ASR1 PE=2 SV=1	1	CG		Ec_don_walter_1045	NO	0	6mA		Ec_don_walter_741	Q6S4P4 Transcription factor RF2b OS=Oryza sativa subsp. japonica OX=39947 GN=RF2b PE=1 SV=2	6mA		Ec_don_walter_1137	Q9LZ15 Putative F-box/LRR-repeat protein At5g02700 OS=Arabidopsis thaliana OX=3702 GN=At5g02700 PE=4 SV=1	6mA
Ec_don_walter_3013	Q84LH3 Werner Syndrome-like exonuclease OS=Arabidopsis thaliana OX=3702 GN=WEX PE=1 SV=1	0	6mA		Ec_don_walter_478	NO	0	6mA		Ec_don_walter_2172	P53492 Actin-7 OS=Arabidopsis thaliana OX=3702 GN=ACT7 PE=1 SV=1	1	6mA		Ec_don_walter_1046	P27572 NADH-ubiquinone oxidoreductase chain 4 OS=Triticum aestivum OX=4565 GN=ND4 PE=2 SV=2	0	6mA		Ec_don_walter_742	Q6H676 Expansin-B11 OS=Oryza sativa subsp. japonica OX=39947 GN=EXPB11 PE=2 SV=1	CHG		Ec_don_walter_1146	C5XIF2 CASP-like protein 3A1 OS=Sorghum bicolor OX=4558 GN=Sb03g033320 PE=2 SV=2	6mA
Ec_don_walter_3028	NO	0	6mA		Ec_don_walter_481	NO	0	CHH		Ec_don_walter_2174	Q08655 Abscisic stress-ripening protein 1 OS=Solanum lycopersicum OX=4081 GN=ASR1 PE=2 SV=1	1	CG		Ec_don_walter_1049	NO	1	6mA		Ec_don_walter_745	Q9LDH0 Beta-(1,2)-xylosyltransferase OS=Arabidopsis thaliana OX=3702 GN=XYLT PE=1 SV=1	CG		Ec_don_walter_1156	NO	6mA
Ec_don_walter_3041	NO	0	CG		Ec_don_walter_483	Q10CH5 Transcription factor PHYTOCHROME INTERACTING FACTOR-LIKE 13 OS=Oryza sativa subsp. japonica OX=39947 GN=PIL13 PE=1 SV=1	0	6mA		Ec_don_walter_2206	NO	0	6mA		Ec_don_walter_1051	Q1PE04 F-box/LRR-repeat protein 25 OS=Arabidopsis thaliana OX=3702 GN=FBL25 PE=2 SV=1	0	6mA		Ec_don_walter_750	Q9LYZ4 F-box/LRR-repeat protein At5g02910 OS=Arabidopsis thaliana OX=3702 GN=At5g02910 PE=2 SV=1	6mA		Ec_don_walter_1168	Q6H3Z9 Endoglucanase 22 OS=Oryza sativa subsp. japonica OX=39947 GN=GLU11 PE=2 SV=2	6mA
Ec_don_walter_3057	P15268 Autonomous transposable element EN-1 mosaic protein OS=Zea mays OX=4577 PE=2 SV=1	0	6mA		Ec_don_walter_484	NO	0	6mA		Ec_don_walter_2224	NO	0	6mA		Ec_don_walter_1052	NO	1	6mA		Ec_don_walter_751	Q9FZ52 F-box/FBD/LRR-repeat protein At1g16930 OS=Arabidopsis thaliana OX=3702 GN=At1g16930 PE=2 SV=1	6mA		Ec_don_walter_1171	NO	6mA
					Ec_don_walter_492	NO	1	6mA		Ec_don_walter_2242	NO	0	6mA		Ec_don_walter_1054	NO	1	6mA		Ec_don_walter_753	NO	6mA		Ec_don_walter_1175	P0C042 Uncharacterized protein At4g15970 OS=Arabidopsis thaliana OX=3702 GN=At4g15970 PE=2 SV=1	CG
					Ec_don_walter_495	NO	0	6mA		Ec_don_walter_2259	NO	0	6mA		Ec_don_walter_1062	Q7XKV4 Beta-glucosidase 12 OS=Oryza sativa subsp. japonica OX=39947 GN=BGLU12 PE=1 SV=2	1	6mA		Ec_don_walter_756	Q9SGZ5 Probable beta-D-xylosidase 7 OS=Arabidopsis thaliana OX=3702 GN=BXL7 PE=2 SV=2	6mA,CG		Ec_don_walter_1184	NO	6mA
					Ec_don_walter_496	Q9FFI5 NAC domain-containing protein 86 OS=Arabidopsis thaliana OX=3702 GN=NAC086 PE=2 SV=1	0	6mA		Ec_don_walter_2260	NO	0	6mA		Ec_don_walter_1063	O81004 GTP-binding protein At2g22870 OS=Arabidopsis thaliana OX=3702 GN=EMB2001 PE=2 SV=2	1	6mA		Ec_don_walter_757	Q6Z8L2 Putative laccase-9 OS=Oryza sativa subsp. japonica OX=39947 GN=LAC9 PE=3 SV=1	6mA		Ec_don_walter_1189	NO	6mA
					Ec_don_walter_500	Q9SD85 Flavonoid 3'-monooxygenase OS=Arabidopsis thaliana OX=3702 GN=CYP75B1 PE=1 SV=1	0	6mA		Ec_don_walter_2274	NO	0	6mA		Ec_don_walter_1064	Q9FGR8 Putative FBD-associated F-box protein At5g50270 OS=Arabidopsis thaliana OX=3702 GN=At5g50270 PE=4 SV=2	0	6mA		Ec_don_walter_761	Q9FPR3 Serine/threonine-protein kinase EDR1 OS=Arabidopsis thaliana OX=3702 GN=EDR1 PE=1 SV=1	6mA		Ec_don_walter_1190	NO	6mA
					Ec_don_walter_501	Q9FHW7Serine/threonine-protein kinase STY13 OS=Arabidopsis thaliana OX=3702 GN=STY13 PE=1 SV=2SKP1-like protein 1B OS=Arabidopsis thaliana OX=3702 GN=SKP1B PE=1 SV=1	0	6mA		Ec_don_walter_2289	NO	0	6mA		Ec_don_walter_1066	Q9LZ82 Protein BTR1 OS=Arabidopsis thaliana OX=3702 GN=BTR1 PE=1 SV=1	1	6mA		Ec_don_walter_762	NO	6mA		Ec_don_walter_1192	NO	6mA
					Ec_don_walter_503	Q6F2Y7 Chaperone protein ClpB1 OS=Oryza sativa subsp. japonica OX=39947 GN=CLPB1 PE=2 SV=1	1	6mA		Ec_don_walter_2295	NO	0	6mA		Ec_don_walter_1071	Q2R9D2 B3 domain-containing protein Os11g0197600 OS=Oryza sativa subsp. japonica OX=39947 GN=Os11g0197600 PE=2 SV=1	0	6mA		Ec_don_walter_769	NO	6mA		Ec_don_walter_1195	Q0JC10 S-adenosylmethionine decarboxylase proenzyme OS=Oryza sativa subsp. japonica OX=39947 GN=SAMDC PE=2 SV=1	6mA
					Ec_don_walter_504	NO	1	6mA		Ec_don_walter_2296	NO	0	6mA		Ec_don_walter_1073	NO	1	6mA		Ec_don_walter_770	B8AQW7 Patatin-like protein 1 OS=Oryza sativa subsp. indica OX=39946 GN=PLP1 PE=3 SV=1	6mA		Ec_don_walter_1202	Q9LXA5 L-type lectin-domain containing receptor kinase IX.1 OS=Arabidopsis thaliana OX=3702 GN=LECRK91 PE=1 SV=1	6mA
					Ec_don_walter_507	NO	1	6mA		Ec_don_walter_2312	P09562 DNA-directed RNA polymerase subunit alpha OS=Zea mays OX=4577 GN=rpoA PE=1 SV=2	0	CG		Ec_don_walter_1076	NO	1	6mA		Ec_don_walter_772	NO	CHG		Ec_don_walter_1203	NO	6mA
					Ec_don_walter_525	Q9LX66 Receptor-like protein kinase HERK 1 OS=Arabidopsis thaliana OX=3702 GN=HERK1 PE=1 SV=1	0	6mA		Ec_don_walter_2314	Q9SIJ9 Putative pectinesterase 11 OS=Arabidopsis thaliana OX=3702 GN=PME11 PE=3 SV=1	1	CG		Ec_don_walter_1078	Q9M0B8 WAT1-related protein At4g30420 OS=Arabidopsis thaliana OX=3702 GN=At4g30420 PE=3 SV=1	0	CG		Ec_don_walter_773	NO	CHH		Ec_don_walter_1213	NO	6mA
					Ec_don_walter_527	A9LNK9 30-kDa cleavage and polyadenylation specificity factor 30 OS=Arabidopsis thaliana OX=3702 GN=CPSF30 PE=1 SV=1	1	CG		Ec_don_walter_2316	NO	0	6mA		Ec_don_walter_1084	NO	1	6mA		Ec_don_walter_776	B9SXY8 CASP-like protein 4D1 OS=Ricinus communis OX=3988 GN=RCOM_1206790 PE=3 SV=1	6mA		Ec_don_walter_1216	NO	CG
					Ec_don_walter_529	Q9SIT5 Cation/H(+) antiporter 15 OS=Arabidopsis thaliana OX=3702 GN=CHX15 PE=2 SV=1	1	6mA		Ec_don_walter_2322	A2Y8B9 Protein arginine N-methyltransferase 7 OS=Oryza sativa subsp. indica OX=39946 GN=PRMT7 PE=3 SV=3	0	6mA		Ec_don_walter_1086	NO	0	6mA		Ec_don_walter_777	Q2R2T4 CASP-like protein 4D1 OS=Oryza sativa subsp. japonica OX=39947 GN=Os11g0549625 PE=3 SV=1	6mA		Ec_don_walter_1221	Q10PI6 Lecithin-cholesterol acyltransferase-like 1 OS=Oryza sativa subsp. japonica OX=39947 GN=Os03g0232800 PE=2 SV=1	6mA
					Ec_don_walter_531	O48670 Protein RER1A OS=Arabidopsis thaliana OX=3702 GN=RER1A PE=1 SV=1	0	6mA		Ec_don_walter_2323	Q5M729 Dihydrolipoyllysine-residue acetyltransferase component 3 of pyruvate dehydrogenase complex, mitochondrial OS=Arabidopsis thaliana OX=3702 GN=At1g54220 PE=1 SV=1	0	6mA		Ec_don_walter_1092	Q9SL74 Defensin-like protein 78 OS=Arabidopsis thaliana OX=3702 GN=At2g20070 PE=3 SV=1	0	6mA		Ec_don_walter_778	NO	6mA		Ec_don_walter_1235	Q9XIH7 Putative polyol transporter 1 OS=Arabidopsis thaliana OX=3702 GN=PLT1 PE=3 SV=1	6mA
					Ec_don_walter_532	NO	1	6mA		Ec_don_walter_2332	NO	0	6mA,CG		Ec_don_walter_1094	Q9C952 Cleavage and polyadenylation specificity factor subunit 3-I OS=Arabidopsis thaliana OX=3702 GN=CPSF73-I PE=1 SV=1	0	CG		Ec_don_walter_781	Q9LSL5 L-type lectin-domain containing receptor kinase IX.2 OS=Arabidopsis thaliana OX=3702 GN=LECRK92 PE=1 SV=1	6mA		Ec_don_walter_1236	Q0ZPV7 Carboxylesterase 1 OS=Actinidia eriantha OX=165200 GN=CXE1 PE=1 SV=1	6mA
					Ec_don_walter_538	Q6Z6M4 Isocitrate lyase OS=Oryza sativa subsp. japonica OX=39947 GN=ICL PE=1 SV=1	0	6mA		Ec_don_walter_2338	Q9MAS5 Putative vesicle-associated membrane protein 726 OS=Arabidopsis thaliana OX=3702 GN=VAMP726 PE=2 SV=2	0	CG		Ec_don_walter_1098	Q7XKC5 B3 domain-containing protein Os04g0676600 OS=Oryza sativa subsp. japonica OX=39947 GN=Os04g0676600 PE=2 SV=2	1	6mA,CG		Ec_don_walter_782	NO	6mA		Ec_don_walter_1248	F4I9E1 Protein NUCLEAR FUSION DEFECTIVE 4 OS=Arabidopsis thaliana OX=3702 GN=NFD4 PE=3 SV=1	6mA
					Ec_don_walter_544	O48716 Protein JINGUBANG OS=Arabidopsis thaliana OX=3702 GN=JGB PE=1 SV=1	1	6mA		Ec_don_walter_2359	NO	0	6mA		Ec_don_walter_1104	Q93YN1 Cold-responsive protein kinase 1 OS=Arabidopsis thaliana OX=3702 GN=CRPK1 PE=1 SV=1	0	6mA		Ec_don_walter_783	NO	CHG		Ec_don_walter_1261	Q5ZAY0 Homeobox-leucine zipper protein TF1 OS=Oryza sativa subsp. japonica OX=39947 GN=TF1 PE=2 SV=1	6mA
					Ec_don_walter_548	Q9C9G4 Endonuclease 2 OS=Arabidopsis thaliana OX=3702 GN=ENDO2 PE=1 SV=1	0	6mA		Ec_don_walter_2367	Q10M12 Ricin B-like lectin R40C1 OS=Oryza sativa subsp. japonica OX=39947 GN=R40C1 PE=1 SV=1	0	CG		Ec_don_walter_1110	F4IXE7 Increased DNA methylation 1 OS=Arabidopsis thaliana OX=3702 GN=IDM1 PE=1 SV=1	1	CHG		Ec_don_walter_787	NO	CHG		Ec_don_walter_1264	P54928 Inositol monophosphatase 3 OS=Solanum lycopersicum OX=4081 GN=IMP3 PE=1 SV=1	6mA
					Ec_don_walter_551	Q9ZUU8 SNF1-related protein kinase regulatory subunit beta-3 OS=Arabidopsis thaliana OX=3702 GN=KINB3 PE=1 SV=1	0	6mA		Ec_don_walter_2368	NO	0	6mA		Ec_don_walter_1116	Q2QM55 Pyruvate dehydrogenase E1 component subunit beta-3, chloroplastic OS=Oryza sativa subsp. japonica OX=39947 GN=Os12g0616900 PE=2 SV=1	1	6mA		Ec_don_walter_790	Q9FG33 Probable L-type lectin-domain containing receptor kinase S.5 OS=Arabidopsis thaliana OX=3702 GN=LECRKS5 PE=2 SV=1	6mA		Ec_don_walter_1265	NO	6mA
					Ec_don_walter_554	NO	0	6mA,CHG		Ec_don_walter_2369	Q5JMH0 Potassium transporter 6 OS=Oryza sativa subsp. japonica OX=39947 GN=HAK6 PE=2 SV=1	0	CG		Ec_don_walter_1119	NO	1	6mA		Ec_don_walter_792	NO	6mA		Ec_don_walter_1266	NO	CHG
					Ec_don_walter_556	Q9LJJ5 AAA-ATPase At3g28610 OS=Arabidopsis thaliana OX=3702 GN=At3g28610 PE=2 SV=1	0	6mA		Ec_don_walter_2371	NO	0	6mA		Ec_don_walter_1126	Q0IP28 Laccase-25 OS=Oryza sativa subsp. japonica OX=39947 GN=LAC25 PE=3 SV=1	1	6mA		Ec_don_walter_793	NO	6mA		Ec_don_walter_1267	NO	6mA
					Ec_don_walter_557	Q7XA42 Putative disease resistance protein RGA1 OS=Solanum bulbocastanum OX=147425 GN=RGA1 PE=2 SV=2	0	CHG		Ec_don_walter_2379	O05000 NADH-ubiquinone oxidoreductase chain 2 OS=Arabidopsis thaliana OX=3702 GN=ND2 PE=2 SV=2	0	6mA		Ec_don_walter_1128	Q9M8J9 BTB/POZ and MATH domain-containing protein 2 OS=Arabidopsis thaliana OX=3702 GN=BPM2 PE=1 SV=1	1	6mA		Ec_don_walter_796	NO	6mA		Ec_don_walter_1269	NO	CHG
					Ec_don_walter_559	Q7G4G7 Acyl transferase 1 OS=Oryza sativa subsp. japonica OX=39947 GN=AT1 PE=2 SV=1	0	6mA		Ec_don_walter_2384	Q9M8J9 BTB/POZ and MATH domain-containing protein 2 OS=Arabidopsis thaliana OX=3702 GN=BPM2 PE=1 SV=1	0	6mA		Ec_don_walter_1131	P15268 Autonomous transposable element EN-1 mosaic protein OS=Zea mays OX=4577 PE=2 SV=1	1	6mA		Ec_don_walter_797	A2ZM73 Cytoplasmic tRNA 2-thiolation protein 2 OS=Oryza sativa subsp. indica OX=39946 GN=CTU2 PE=3 SV=1	6mA		Ec_don_walter_1271	NO	CHG
					Ec_don_walter_560	Q38956 Protein DETOXIFICATION 29 OS=Arabidopsis thaliana OX=3702 GN=DTX29 PE=1 SV=1	0	CG		Ec_don_walter_2395	Q94K73 Phenylalanine--tRNA ligase, chloroplastic/mitochondrial OS=Arabidopsis thaliana OX=3702 GN=At3g58140 PE=1 SV=1	0	CHG		Ec_don_walter_1132	NO	1	6mA		Ec_don_walter_798	NO	CHG		Ec_don_walter_1281	NO	6mA
					Ec_don_walter_561	Q9LJF8 F-box/LRR-repeat protein At3g26922 OS=Arabidopsis thaliana OX=3702 GN=At3g26922 PE=2 SV=2	1	6mA		Ec_don_walter_2409	Q2R8L1 Disease resistance protein RGA5 OS=Oryza sativa subsp. japonica OX=39947 GN=RGA5 PE=2 SV=1	0	6mA		Ec_don_walter_1134	NO	1	6mA		Ec_don_walter_800	NO	CHG		Ec_don_walter_1283	Q5M759 Vacuolar protein sorting-associated protein 22 homolog 1 OS=Arabidopsis thaliana OX=3702 GN=VP22-1 PE=2 SV=2	6mA
					Ec_don_walter_563	NO	1	6mA		Ec_don_walter_2418	Q940G0 Transmembrane 9 superfamily member 1 OS=Arabidopsis thaliana OX=3702 GN=TMN1 PE=1 SV=1	1	6mA		Ec_don_walter_1144	NO	0	6mA		Ec_don_walter_801	Q8RWY1 Alkylated DNA repair protein ALKBH8 homolog OS=Arabidopsis thaliana OX=3702 GN=ALKBH8 PE=2 SV=2	6mA		Ec_don_walter_1287	NO	6mA
					Ec_don_walter_570	NO	1	6mA		Ec_don_walter_2447	NO	0	6mA		Ec_don_walter_1146	C5XIF2 CASP-like protein 3A1 OS=Sorghum bicolor OX=4558 GN=Sb03g033320 PE=2 SV=2	0	6mA		Ec_don_walter_803	NO	6mA		Ec_don_walter_1288	NO	CG
					Ec_don_walter_571	Q43694 Actin-depolymerizing factor 2 OS=Zea mays OX=4577 GN=ADF2 PE=2 SV=1	0	CHH		Ec_don_walter_2466	Q84Q51 Endoglucanase 21 OS=Oryza sativa subsp. japonica OX=39947 GN=GLU9 PE=2 SV=1	0	CG		Ec_don_walter_1147	F4JSU0 Transcription factor MYB87 OS=Arabidopsis thaliana OX=3702 GN=MYB87 PE=2 SV=1	1	6mA		Ec_don_walter_807	Q5JKN1 Probable protein phosphatase 2C 5 OS=Oryza sativa subsp. japonica OX=39947 GN=Os01g0552300 PE=2 SV=1	6mA		Ec_don_walter_1291	NO	6mA
					Ec_don_walter_576	Q53P85 Calcium-dependent protein kinase 24 OS=Oryza sativa subsp. japonica OX=39947 GN=CPK24 PE=1 SV=1	0	6mA		Ec_don_walter_2471	O65581G-type lectin S-receptor-like serine/threonine-protein kinase RKS1 OS=Arabidopsis thaliana OX=3702 GN=RKS1 PE=3 SV=3Fructose-bisphosphate aldolase 5, cytosolic OS=Arabidopsis thaliana OX=3702 GN=FBA5 PE=1 SV=1	0	CG		Ec_don_walter_1149	NO	1	6mA,CG		Ec_don_walter_812	Q8L765 BTB/POZ and MATH domain-containing protein 1 OS=Arabidopsis thaliana OX=3702 GN=BPM1 PE=1 SV=1	CHH		Ec_don_walter_1297	NO	6mA
					Ec_don_walter_579	NO	0	6mA		Ec_don_walter_2475	NO	0	6mA		Ec_don_walter_1150	Q8VZ59 Indole-3-pyruvate monooxygenase YUCCA6 OS=Arabidopsis thaliana OX=3702 GN=YUC6 PE=1 SV=1	1	6mA		Ec_don_walter_813	NO	CHG,CHH		Ec_don_walter_1317	Q0J235 Probable transcription factor RL9 OS=Oryza sativa subsp. japonica OX=39947 GN=RL9 PE=2 SV=2	CG
					Ec_don_walter_584	NO	1	CHG		Ec_don_walter_2483	Q6AVI0 Zinc finger BED domain-containing protein RICESLEEPER 2 OS=Oryza sativa subsp. japonica OX=39947 GN=Os03g0733400 PE=2 SV=1	0	6mA		Ec_don_walter_1152	A2YUQ6 Thioredoxin-like protein CITRX, chloroplastic OS=Oryza sativa subsp. indica OX=39946 GN=OsI_29059 PE=3 SV=1	1	6mA,CHG		Ec_don_walter_815	Q9SD85 Flavonoid 3'-monooxygenase OS=Arabidopsis thaliana OX=3702 GN=CYP75B1 PE=1 SV=1	6mA		Ec_don_walter_1321	NO	CHH
					Ec_don_walter_588	NO	0	6mA		Ec_don_walter_2503	Q9ZP41 EG45-like domain containing protein OS=Citrus jambhiri OX=64884 GN=CjBAp12 PE=1 SV=1	1	CG		Ec_don_walter_1168	Q6H3Z9 Endoglucanase 22 OS=Oryza sativa subsp. japonica OX=39947 GN=GLU11 PE=2 SV=2	1	6mA		Ec_don_walter_817	Q766C2 Aspartic proteinase nepenthesin-2 OS=Nepenthes gracilis OX=150966 GN=nep2 PE=1 SV=1	CHG		Ec_don_walter_1334	Q10KF5 Probable trehalose-phosphate phosphatase 9 OS=Oryza sativa subsp. japonica OX=39947 GN=TPP9 PE=3 SV=1	CHG
					Ec_don_walter_589	Q40784 Putative glucose-6-phosphate 1-epimerase OS=Cenchrus ciliaris OX=35872 PE=2 SV=1	0	6mA		Ec_don_walter_2513	Q6R0H0 Protein REVEILLE 3 OS=Arabidopsis thaliana OX=3702 GN=RVE3 PE=2 SV=1	1	6mA		Ec_don_walter_1170	NO	0	CG		Ec_don_walter_821	NO	6mA		Ec_don_walter_1342	Q9M1V9 Protein LIFEGUARD 2 OS=Arabidopsis thaliana OX=3702 GN=LFG2 PE=2 SV=1	6mA
					Ec_don_walter_590	NO	0	6mA		Ec_don_walter_2521	NO	0	6mA		Ec_don_walter_1172	Q67Y99 Clp protease adapter protein ClpF, chloroplastic OS=Arabidopsis thaliana OX=3702 GN=CLPF PE=1 SV=1	0	CG		Ec_don_walter_822	A5H452 Peroxidase 70 OS=Zea mays OX=4577 GN=PER70 PE=1 SV=1	CG		Ec_don_walter_1343	Q9FEQ8 Peroxidase 2 OS=Zea mays OX=4577 GN=PER2 PE=2 SV=1	6mA
					Ec_don_walter_595	Q0JAD9 Villin-4 OS=Oryza sativa subsp. japonica OX=39947 GN=VLN4 PE=3 SV=1	0	6mA		Ec_don_walter_2538	NO	1	6mA		Ec_don_walter_1177	H9BFQ2 Tropinone reductase-like 3 OS=Erythroxylum coca OX=289672 PE=2 SV=1	1	6mA		Ec_don_walter_831	Q9LEW3 Aspartyl protease AED1 OS=Arabidopsis thaliana OX=3702 GN=AED1 PE=2 SV=1	CHG		Ec_don_walter_1346	Q9ASS2 Protein FREE1 OS=Arabidopsis thaliana OX=3702 GN=FREE1 PE=1 SV=1	6mA
					Ec_don_walter_596	NO	0	CG		Ec_don_walter_2543	Q9SV68 Chloroplast envelope quinone oxidoreductase homolog OS=Arabidopsis thaliana OX=3702 GN=CEQORH PE=1 SV=1	0	6mA		Ec_don_walter_1178	NO	1	CG		Ec_don_walter_837	NO	6mA		Ec_don_walter_1361	Q9LZ15 Putative F-box/LRR-repeat protein At5g02700 OS=Arabidopsis thaliana OX=3702 GN=At5g02700 PE=4 SV=1	6mA
					Ec_don_walter_598	Q10MI4 Histone-lysine N-methyltransferase EZ1 OS=Oryza sativa subsp. japonica OX=39947 GN=EZ1 PE=1 SV=1	0	6mA		Ec_don_walter_2544	Q9AYU1 Quinone-oxidoreductase QR1, chloroplastic OS=Triphysaria versicolor OX=64093 PE=1 SV=1	0	6mA		Ec_don_walter_1181	P16969 Alpha-amylase/trypsin inhibitor OS=Hordeum vulgare OX=4513 PE=2 SV=1	1	6mA,CG		Ec_don_walter_841	NO	6mA		Ec_don_walter_1365	Q8LDC8 Ethylene-responsive transcription factor 1B OS=Arabidopsis thaliana OX=3702 GN=ERF1B PE=1 SV=2	6mA
					Ec_don_walter_600	Q9FFJ8 L10-interacting MYB domain-containing protein OS=Arabidopsis thaliana OX=3702 GN=LIMYB PE=1 SV=1	1	CHH		Ec_don_walter_2554	NO	1	6mA		Ec_don_walter_1184	NO	0	6mA		Ec_don_walter_842	Q53KS8 Serpin-Z2A OS=Oryza sativa subsp. japonica OX=39947 GN=Os11g0239000 PE=3 SV=1	6mA		Ec_don_walter_1372	NO	6mA
					Ec_don_walter_602	NO	0	6mA		Ec_don_walter_2564	NO	0	6mA		Ec_don_walter_1185	NO	0	6mA		Ec_don_walter_844	Q9FM89 F-box/FBD/LRR-repeat protein At5g56420 OS=Arabidopsis thaliana OX=3702 GN=At5g56420 PE=2 SV=1	6mA		Ec_don_walter_1391	Q9SIZ2 Eukaryotic translation initiation factor 2 subunit alpha homolog OS=Arabidopsis thaliana OX=3702 GN=At2g40290 PE=1 SV=2	6mA
					Ec_don_walter_603	NO	0	6mA		Ec_don_walter_2576	NO	0	6mA		Ec_don_walter_1186	P0DO10 Disease resistance protein Piks-2 OS=Oryza sativa subsp. japonica OX=39947 GN=PIKS-2 PE=3 SV=1	0	CG		Ec_don_walter_850	Q7XKI7 Mitochondrial intermembrane space import and assembly protein 40 homolog OS=Oryza sativa subsp. japonica OX=39947 GN=MIA40 PE=2 SV=2	CG		Ec_don_walter_1397	O64788 FBD-associated F-box protein At1g61320 OS=Arabidopsis thaliana OX=3702 GN=At1g61320 PE=2 SV=1	CG
					Ec_don_walter_605	NO	0	6mA		Ec_don_walter_2596	Q9M8J9 BTB/POZ and MATH domain-containing protein 2 OS=Arabidopsis thaliana OX=3702 GN=BPM2 PE=1 SV=1	0	6mA		Ec_don_walter_1202	Q9LXA5 L-type lectin-domain containing receptor kinase IX.1 OS=Arabidopsis thaliana OX=3702 GN=LECRK91 PE=1 SV=1	1	6mA		Ec_don_walter_851	Q8RXN0 ABC transporter G family member 11 OS=Arabidopsis thaliana OX=3702 GN=ABCG11 PE=1 SV=1	6mA,CHG		Ec_don_walter_1415	Q75L11 Probable histone H2A.6 OS=Oryza sativa subsp. japonica OX=39947 GN=Os05g0113900 PE=2 SV=2	CHG
					Ec_don_walter_608	NO	0	CHG		Ec_don_walter_2601	NO	0	CG		Ec_don_walter_1203	NO	0	6mA		Ec_don_walter_853	NO	6mA		Ec_don_walter_1418	Q6S7B0 Transcription initiation factor TFIID subunit 5 OS=Arabidopsis thaliana OX=3702 GN=TAF5 PE=1 SV=1	CHG
					Ec_don_walter_612	Q8VYU7 Purple acid phosphatase 4 OS=Arabidopsis thaliana OX=3702 GN=PAP4 PE=2 SV=1	1	6mA		Ec_don_walter_2621	NO	0	6mA		Ec_don_walter_1205	F7J0N2 Disease resistance protein RGA5 OS=Oryza sativa subsp. japonica OX=39947 GN=RGA5 PE=1 SV=1	0	6mA		Ec_don_walter_855	NO	6mA		Ec_don_walter_1420	Q8S8Q6 Tetraspanin-8 OS=Arabidopsis thaliana OX=3702 GN=TET8 PE=2 SV=1	6mA
					Ec_don_walter_614	Q94C32 Protein MRG1 OS=Arabidopsis thaliana OX=3702 GN=MRG1 PE=1 SV=1	0	CHG		Ec_don_walter_2622	Q9LUU4 Putative F-box protein At3g17270 OS=Arabidopsis thaliana OX=3702 GN=At3g17270 PE=4 SV=1	1	6mA		Ec_don_walter_1222	Q69V10 Transcription factor BHLH062 OS=Oryza sativa subsp. japonica OX=39947 GN=BHLH062 PE=1 SV=1	0	6mA		Ec_don_walter_856	NO	6mA		Ec_don_walter_1421	Q8H1Z0 Protein ECERIFERUM 3 OS=Arabidopsis thaliana OX=3702 GN=CER3 PE=1 SV=1	6mA
					Ec_don_walter_615	B1Q3J6 DNA (cytosine-5)-methyltransferase 1B OS=Oryza sativa subsp. japonica OX=39947 GN=MET1B PE=2 SV=1	0	6mA		Ec_don_walter_2661	NO	0	6mA		Ec_don_walter_1226	Q94A64 F-box protein At5g03970 OS=Arabidopsis thaliana OX=3702 GN=At5g03970 PE=2 SV=1	1	6mA		Ec_don_walter_857	NO	6mA		Ec_don_walter_1427	NO	CHH
					Ec_don_walter_616	Q42484 Disease resistance protein RPS2 OS=Arabidopsis thaliana OX=3702 GN=RPS2 PE=1 SV=1	0	6mA		Ec_don_walter_2670	Q2R8L1 Disease resistance protein RGA5 OS=Oryza sativa subsp. japonica OX=39947 GN=RGA5 PE=2 SV=1	0	6mA,CG		Ec_don_walter_1227	NO	1	6mA		Ec_don_walter_858	NO	6mA		Ec_don_walter_1443	O64477 G-type lectin S-receptor-like serine/threonine-protein kinase At2g19130 OS=Arabidopsis thaliana OX=3702 GN=At2g19130 PE=2 SV=1	6mA
					Ec_don_walter_619	P15268 Autonomous transposable element EN-1 mosaic protein OS=Zea mays OX=4577 PE=2 SV=1	0	6mA		Ec_don_walter_2676	G9LZD7 Probable inactive leucine-rich repeat receptor kinase XIAO OS=Oryza sativa subsp. japonica OX=39947 GN=XIAO PE=2 SV=1	0	6mA,CHG		Ec_don_walter_1230	B7F8P5 Auxin-responsive protein SAUR36 OS=Oryza sativa subsp. japonica OX=39947 GN=SAUR39 PE=2 SV=1	1	6mA		Ec_don_walter_863	NO	6mA		Ec_don_walter_1447	F4HWL4 Tyrosine--tRNA ligase 2, cytoplasmic OS=Arabidopsis thaliana OX=3702 GN=At1g28350 PE=1 SV=1	6mA
					Ec_don_walter_620	C0SUU6 Probable transcription factor At1g11510 OS=Arabidopsis thaliana OX=3702 GN=At1g11510 PE=1 SV=1	1	6mA		Ec_don_walter_2687	NO	0	6mA		Ec_don_walter_1233	Q9ZQ98 UDP-glycosyltransferase 73C2 OS=Arabidopsis thaliana OX=3702 GN=UGT73C2 PE=3 SV=1	0	6mA		Ec_don_walter_883	NO	6mA		Ec_don_walter_1459	P0C437 Photosystem II D2 protein OS=Oryza sativa subsp. japonica OX=39947 GN=psbD PE=3 SV=1	6mA,CG
					Ec_don_walter_622	Q9ZT66 Endo-1,3;1,4-beta-D-glucanase OS=Zea mays OX=4577 PE=1 SV=1	0	6mA		Ec_don_walter_2689	A2YLX7 Protein LHCP TRANSLOCATION DEFECT OS=Oryza sativa subsp. indica OX=39946 GN=LTD PE=3 SV=1	0	6mA		Ec_don_walter_1235	Q9XIH7 Putative polyol transporter 1 OS=Arabidopsis thaliana OX=3702 GN=PLT1 PE=3 SV=1	0	6mA		Ec_don_walter_885	Q9SZL8 Protein FAR1-RELATED SEQUENCE 5 OS=Arabidopsis thaliana OX=3702 GN=FRS5 PE=1 SV=1	6mA		Ec_don_walter_1468	Q8LA53 Methyl-CpG-binding domain-containing protein 2 OS=Arabidopsis thaliana OX=3702 GN=MBD2 PE=1 SV=1	6mA
					Ec_don_walter_623	Q10S55 ATP phosphoribosyltransferase, chloroplastic OS=Oryza sativa subsp. japonica OX=39947 GN=Os03g0134300 PE=3 SV=1	0	CG		Ec_don_walter_2696	NO	0	6mA		Ec_don_walter_1236	Q0ZPV7 Carboxylesterase 1 OS=Actinidia eriantha OX=165200 GN=CXE1 PE=1 SV=1	1	6mA		Ec_don_walter_892	Q43731 Peroxidase 50 OS=Arabidopsis thaliana OX=3702 GN=PER50 PE=1 SV=1	CG		Ec_don_walter_1469	Q8LA53 Methyl-CpG-binding domain-containing protein 2 OS=Arabidopsis thaliana OX=3702 GN=MBD2 PE=1 SV=1	6mA
					Ec_don_walter_624	NO	0	6mA		Ec_don_walter_2740	Q84TE9 Dof zinc finger protein DOF5.3 OS=Arabidopsis thaliana OX=3702 GN=DOF5.3 PE=2 SV=1	0	CG		Ec_don_walter_1240	NO	1	CG		Ec_don_walter_894	P0C5E2 LEAF RUST 10 DISEASE-RESISTANCE LOCUS RECEPTOR-LIKE PROTEIN KINASE-like 1.2 OS=Arabidopsis thaliana OX=3702 GN=LRK10L-1.2 PE=2 SV=3	6mA		Ec_don_walter_1481	Q9FNE9 Histone-lysine N-methyltransferase ATXR6 OS=Arabidopsis thaliana OX=3702 GN=ATXR6 PE=1 SV=1	6mA
					Ec_don_walter_625	NO	0	6mA		Ec_don_walter_2766	Q9M8J9 BTB/POZ and MATH domain-containing protein 2 OS=Arabidopsis thaliana OX=3702 GN=BPM2 PE=1 SV=1	0	6mA		Ec_don_walter_1248	F4I9E1 Protein NUCLEAR FUSION DEFECTIVE 4 OS=Arabidopsis thaliana OX=3702 GN=NFD4 PE=3 SV=1	0	6mA		Ec_don_walter_901	F7J0N2 Disease resistance protein RGA5 OS=Oryza sativa subsp. japonica OX=39947 GN=RGA5 PE=1 SV=1	6mA		Ec_don_walter_1506	D9HP27 Cell number regulator 11 OS=Zea mays OX=4577 GN=CNR11 PE=2 SV=1	6mA
					Ec_don_walter_626	NO	0	6mA		Ec_don_walter_2802	NO	0	CG		Ec_don_walter_1251	NO	1	6mA		Ec_don_walter_902	Q9XET4 40S ribosomal protein S7 OS=Secale cereale OX=4550 GN=RPS7 PE=2 SV=1	6mA		Ec_don_walter_1507	D9HP26 Cell number regulator 10 OS=Zea mays OX=4577 GN=CNR10 PE=2 SV=1	6mA
					Ec_don_walter_631	Q8S9H7 Transcription factor DIVARICATA OS=Antirrhinum majus OX=4151 GN=DIVARICATA PE=2 SV=1	0	6mA		Ec_don_walter_2813	NO	0	6mA		Ec_don_walter_1253	Q7XQ97 Anamorsin homolog 1 OS=Oryza sativa subsp. japonica OX=39947 GN=Os04g0674400 PE=2 SV=2	0	6mA		Ec_don_walter_903	NO	6mA		Ec_don_walter_1511	Q9FEQ8 Peroxidase 2 OS=Zea mays OX=4577 GN=PER2 PE=2 SV=1	6mA
					Ec_don_walter_635	NO	0	6mA		Ec_don_walter_2819	NO	0	6mA		Ec_don_walter_1256	Q9SUD5Alpha-galactosidase 1 OS=Arabidopsis thaliana OX=3702 GN=AGAL1 PE=2 SV=1WAT1-related protein At4g28040 OS=Arabidopsis thaliana OX=3702 GN=At4g28040 PE=2 SV=1	1	6mA		Ec_don_walter_905	Q10MJ1 Probable glutamyl endopeptidase, chloroplastic OS=Oryza sativa subsp. japonica OX=39947 GN=GEP PE=2 SV=1	6mA		Ec_don_walter_1514	NO	6mA
					Ec_don_walter_637	Q67XT3 Kinetochore protein SPC24 homolog OS=Arabidopsis thaliana OX=3702 GN=SPC24 PE=1 SV=1	0	6mA		Ec_don_walter_2821	NO	0	CG		Ec_don_walter_1261	Q5ZAY0 Homeobox-leucine zipper protein TF1 OS=Oryza sativa subsp. japonica OX=39947 GN=TF1 PE=2 SV=1	1	6mA		Ec_don_walter_908	Q9LXA5 L-type lectin-domain containing receptor kinase IX.1 OS=Arabidopsis thaliana OX=3702 GN=LECRK91 PE=1 SV=1	6mA		Ec_don_walter_1522	O23038 Probable pectinesterase 8 OS=Arabidopsis thaliana OX=3702 GN=PME8 PE=2 SV=2	6mA
					Ec_don_walter_641	NO	0	CG		Ec_don_walter_2822	Q9M8J9 BTB/POZ and MATH domain-containing protein 2 OS=Arabidopsis thaliana OX=3702 GN=BPM2 PE=1 SV=1	0	CG		Ec_don_walter_1262	NO	0	6mA		Ec_don_walter_913	Q9ST43 Pleckstrin homology domain-containing protein 1 OS=Arabidopsis thaliana OX=3702 GN=PH1 PE=2 SV=2	6mA		Ec_don_walter_1523	Q9C5C4 Acetylornithine deacetylase OS=Arabidopsis thaliana OX=3702 GN=At4g17830 PE=2 SV=1	CHH
					Ec_don_walter_643	P24465 Cytochrome P450 71A1 OS=Persea americana OX=3435 GN=CYP71A1 PE=1 SV=2	0	6mA		Ec_don_walter_2848	Q9FLA2 Putative F-box/FBD/LRR-repeat protein At5g44950 OS=Arabidopsis thaliana OX=3702 GN=At5g44950 PE=4 SV=1	1	6mA		Ec_don_walter_1265	NO	1	6mA		Ec_don_walter_915	Q60EH4 Coronatine-insensitive protein homolog 1b OS=Oryza sativa subsp. japonica OX=39947 GN=COI1B PE=1 SV=1	6mA		Ec_don_walter_1525	P0CB19 Uncharacterized protein At3g50808 OS=Arabidopsis thaliana OX=3702 GN=At3g50808 PE=4 SV=1	CG
					Ec_don_walter_644	NO	0	6mA,CHH		Ec_don_walter_2867	NO	0	6mA		Ec_don_walter_1275	NO	0	6mA		Ec_don_walter_918	Q9FKX5 NEP1-interacting protein-like 1 OS=Arabidopsis thaliana OX=3702 GN=ATL27 PE=2 SV=1	CHG		Ec_don_walter_1538	NO	CG
					Ec_don_walter_649	Q9FN42 ATP-dependent Clp protease proteolytic subunit 2, mitochondrial OS=Arabidopsis thaliana OX=3702 GN=CLPP2 PE=1 SV=1	1	6mA		Ec_don_walter_2877	Q9SRM5 GDSL esterase/lipase CPRD49 OS=Arabidopsis thaliana OX=3702 GN=CPRD49 PE=2 SV=1	0	6mA		Ec_don_walter_1278	NO	0	CG		Ec_don_walter_924	Q9SFC7 F-box protein At3g07870 OS=Arabidopsis thaliana OX=3702 GN=At3g07870 PE=2 SV=1	6mA		Ec_don_walter_1539	NO	CHG
					Ec_don_walter_653	Q06915 Probable glucan endo-1,3-beta-glucosidase A6 OS=Arabidopsis thaliana OX=3702 GN=A6 PE=2 SV=1	1	6mA		Ec_don_walter_2912	Q94CD1 Omega-hydroxypalmitate O-feruloyl transferase OS=Arabidopsis thaliana OX=3702 GN=HHT1 PE=1 SV=1	0	6mA		Ec_don_walter_1284	NO	0	6mA		Ec_don_walter_925	C0LGP4 Probable LRR receptor-like serine/threonine-protein kinase At3g47570 OS=Arabidopsis thaliana OX=3702 GN=At3g47570 PE=2 SV=1	6mA		Ec_don_walter_1570	Q9SXZ2 Protein FLOWERING LOCUS T OS=Arabidopsis thaliana OX=3702 GN=FT PE=1 SV=2	CHH
					Ec_don_walter_655	Q9SZL8 Protein FAR1-RELATED SEQUENCE 5 OS=Arabidopsis thaliana OX=3702 GN=FRS5 PE=1 SV=1	0	6mA		Ec_don_walter_2913	NO	0	6mA		Ec_don_walter_1286	NO	0	6mA		Ec_don_walter_928	Q42510 ARF guanine-nucleotide exchange factor GNOM OS=Arabidopsis thaliana OX=3702 GN=GN PE=1 SV=1	CHG		Ec_don_walter_1574	Q9SHL8 Protein PIN-LIKES 5 OS=Arabidopsis thaliana OX=3702 GN=PILS5 PE=2 SV=1	6mA,CHH
					Ec_don_walter_656	Q8GYM4 B3 domain-containing protein REM14 OS=Arabidopsis thaliana OX=3702 GN=REM14 PE=2 SV=2	0	6mA		Ec_don_walter_2915	NO	0	6mA		Ec_don_walter_1287	NO	1	6mA		Ec_don_walter_929	Q1PEZ8 F-box protein At2g26160 OS=Arabidopsis thaliana OX=3702 GN=At2g26160 PE=2 SV=1	6mA		Ec_don_walter_1575	O49873 MLO protein homolog 1 OS=Hordeum vulgare OX=4513 GN=MLO-H1 PE=3 SV=1	CHG
					Ec_don_walter_657	NO	1	6mA		Ec_don_walter_2938	P50699 Thaumatin-like protein OS=Arabidopsis thaliana OX=3702 GN=At1g18250 PE=2 SV=2	0	CG		Ec_don_walter_1288	NO	0	CG		Ec_don_walter_931	NO	6mA		Ec_don_walter_1589	NO	6mA
					Ec_don_walter_658	NO	0	CG		Ec_don_walter_2940	Q9FFR9 Cation/H(+) antiporter 18 OS=Arabidopsis thaliana OX=3702 GN=CHX18 PE=2 SV=1	0	6mA		Ec_don_walter_1289	Q9M1C7 ABC transporter C family member 9 OS=Arabidopsis thaliana OX=3702 GN=ABCC9 PE=2 SV=2	0	CG,CHG,CHH		Ec_don_walter_932	Q3EBZ2 F-box protein SKIP23 OS=Arabidopsis thaliana OX=3702 GN=SKIP23 PE=1 SV=1	6mA		Ec_don_walter_1593	Q6WNQ8 Cytochrome P450 81E8 OS=Medicago truncatula OX=3880 GN=CYP81E8 PE=2 SV=1	6mA
					Ec_don_walter_659	NO	0	CG		Ec_don_walter_2950	NO	0	6mA		Ec_don_walter_1290	Q9FG33 Probable L-type lectin-domain containing receptor kinase S.5 OS=Arabidopsis thaliana OX=3702 GN=LECRKS5 PE=2 SV=1	1	6mA		Ec_don_walter_939	NO	6mA		Ec_don_walter_1599	Q8S9J6 Aspartyl protease family protein At5g10770 OS=Arabidopsis thaliana OX=3702 GN=At5g10770 PE=2 SV=1	6mA
					Ec_don_walter_663	NO	0	6mA		Ec_don_walter_2951	NO	0	6mA		Ec_don_walter_1291	NO	1	6mA		Ec_don_walter_941	NO	6mA		Ec_don_walter_1616	Q9FFE6 Probable acyl-activating enzyme 5, peroxisomal OS=Arabidopsis thaliana OX=3702 GN=AAE5 PE=1 SV=1	6mA
					Ec_don_walter_667	NO	0	6mA		Ec_don_walter_2956	NO	0	6mA		Ec_don_walter_1296	NO	1	6mA		Ec_don_walter_942	NO	6mA		Ec_don_walter_1620	NO	6mA
					Ec_don_walter_668	Q6NKU9 Mitochondrial import inner membrane translocase subunit TIM22-3 OS=Arabidopsis thaliana OX=3702 GN=TIM22-3 PE=2 SV=1	0	6mA		Ec_don_walter_2964	P17801 Putative receptor protein kinase ZmPK1 OS=Zea mays OX=4577 GN=PK1 PE=2 SV=2	0	6mA		Ec_don_walter_1301	Q9FNB0 Magnesium-chelatase subunit ChlH, chloroplastic OS=Arabidopsis thaliana OX=3702 GN=CHLH PE=1 SV=1	0	6mA		Ec_don_walter_943	Q8RY25 Nuclear pore complex protein NUP98A OS=Arabidopsis thaliana OX=3702 GN=NUP98A PE=1 SV=1	6mA		Ec_don_walter_1625	C0LGT6 LRR receptor-like serine/threonine-protein kinase EFR OS=Arabidopsis thaliana OX=3702 GN=EFR PE=1 SV=1	6mA
					Ec_don_walter_669	Q9ZU93 Plant UBX domain-containing protein 2 OS=Arabidopsis thaliana OX=3702 GN=PUX2 PE=1 SV=2	0	CG		Ec_don_walter_2965	P17801 Putative receptor protein kinase ZmPK1 OS=Zea mays OX=4577 GN=PK1 PE=2 SV=2	0	6mA		Ec_don_walter_1305	Q2QMT6 B3 domain-containing protein LOC_Os12g40080 OS=Oryza sativa subsp. japonica OX=39947 GN=Os12g0591400 PE=3 SV=1	1	6mA		Ec_don_walter_944	Q43731 Peroxidase 50 OS=Arabidopsis thaliana OX=3702 GN=PER50 PE=1 SV=1	6mA		Ec_don_walter_1665	Q9ZQC5 Interactor of constitutive active ROPs 2, chloroplastic OS=Arabidopsis thaliana OX=3702 GN=ICR2 PE=1 SV=1	CHG
					Ec_don_walter_671	NO	0	6mA		Ec_don_walter_2971	Q9SD53 UPF0481 protein At3g47200 OS=Arabidopsis thaliana OX=3702 GN=At3g47200 PE=2 SV=1	0	6mA		Ec_don_walter_1310	NO	0	CG		Ec_don_walter_945	Q96510 Peroxidase 35 OS=Arabidopsis thaliana OX=3702 GN=PER35 PE=1 SV=1	6mA		Ec_don_walter_1671	Q0E474 Cyclin-T1-1 OS=Oryza sativa subsp. japonica OX=39947 GN=CYCT1-1 PE=3 SV=2	CHH
					Ec_don_walter_672	Q84WK5 Protein GID8 homolog OS=Arabidopsis thaliana OX=3702 GN=GID8 PE=1 SV=1	1	6mA		Ec_don_walter_2972	NO	1	6mA		Ec_don_walter_1316	Q9M5P2 Secretory carrier-associated membrane protein 3 OS=Arabidopsis thaliana OX=3702 GN=SCAMP3 PE=1 SV=1	1	CHG		Ec_don_walter_946	NO	CHG		Ec_don_walter_1674	NO	CG
					Ec_don_walter_673	NO	0	6mA		Ec_don_walter_2974	NO	0	6mA		Ec_don_walter_1321	NO	0	CHH		Ec_don_walter_949	NO	CHG		Ec_don_walter_1677	O23461 L-arabinokinase OS=Arabidopsis thaliana OX=3702 GN=ARA1 PE=1 SV=1	6mA
					Ec_don_walter_674	NO	1	6mA		Ec_don_walter_2975	NO	1	6mA		Ec_don_walter_1322	Q3ED68 Uncharacterized PKHD-type hydroxylase At1g22950 OS=Arabidopsis thaliana OX=3702 GN=At1g22950 PE=2 SV=2	1	6mA,CHG		Ec_don_walter_950	NO	6mA,CHG		Ec_don_walter_1690	NO	6mA
					Ec_don_walter_676	NO	0	CG		Ec_don_walter_3001	P49211 60S ribosomal protein L32-1 OS=Arabidopsis thaliana OX=3702 GN=RPL32A PE=2 SV=2	1	6mA		Ec_don_walter_1337	NO	1	6mA		Ec_don_walter_952	NO	6mA,CHH		Ec_don_walter_1709	NO	6mA
					Ec_don_walter_678	NO	0	CG		Ec_don_walter_3011	NO	0	6mA		Ec_don_walter_1341	NO	1	6mA		Ec_don_walter_959	A8MR93 Dol-P-Man:Man(7)GlcNAc(2)-PP-Dol alpha-1,6-mannosyltransferase OS=Arabidopsis thaliana OX=3702 GN=ALG12 PE=1 SV=1	6mA,CG		Ec_don_walter_1714	NO	6mA
					Ec_don_walter_680	Q7XU38 Cytochrome P450 87A3 OS=Oryza sativa subsp. japonica OX=39947 GN=CYP87A3 PE=2 SV=3	0	CG		Ec_don_walter_3020	Q8S9J2 Tyrosine--tRNA ligase 1, cytoplasmic OS=Arabidopsis thaliana OX=3702 GN=At2g33840 PE=2 SV=1	0	6mA		Ec_don_walter_1352	NO	0	6mA		Ec_don_walter_964	NO	6mA		Ec_don_walter_1717	P19656 Non-specific lipid-transfer protein OS=Zea mays OX=4577 PE=1 SV=1	6mA
					Ec_don_walter_681	Q9XIN0 Transcription factor LHW OS=Arabidopsis thaliana OX=3702 GN=LHW PE=1 SV=1	0	6mA		Ec_don_walter_3036	NO	0	6mA		Ec_don_walter_1354	Q8S944 Dynamin-related protein 3A OS=Arabidopsis thaliana OX=3702 GN=DRP3A PE=1 SV=2	0	6mA		Ec_don_walter_975	NO	CHG		Ec_don_walter_1722	NO	6mA
					Ec_don_walter_682	Q9LJH8 Oligouridylate-binding protein 1C OS=Arabidopsis thaliana OX=3702 GN=UBP1C PE=1 SV=1	0	CHH		Ec_don_walter_3039	NO	0	6mA		Ec_don_walter_1362	Q9LZ15 Putative F-box/LRR-repeat protein At5g02700 OS=Arabidopsis thaliana OX=3702 GN=At5g02700 PE=4 SV=1	0	6mA		Ec_don_walter_978	NO	6mA		Ec_don_walter_1723	NO	CHG
					Ec_don_walter_685	NO	0	6mA		Ec_don_walter_3047	NO	0	6mA		Ec_don_walter_1363	Q9FHE1 Glutathione S-transferase T3 OS=Arabidopsis thaliana OX=3702 GN=GSTT3 PE=2 SV=1	0	6mA		Ec_don_walter_980	A2YST1 WUSCHEL-related homeobox 10 OS=Oryza sativa subsp. indica OX=39946 GN=WOX10 PE=3 SV=1	CG		Ec_don_walter_1728	NO	6mA
					Ec_don_walter_689	A2WNF5 Glucosidase 2 subunit beta OS=Oryza sativa subsp. indica OX=39946 GN=OsI_01383 PE=3 SV=1	1	6mA,CHG		Ec_don_walter_3049	Q08891 Fatty acyl-CoA reductase 2 OS=Arabidopsis thaliana OX=3702 GN=FAR2 PE=1 SV=2	0	6mA		Ec_don_walter_1364	Q9M2U3 Protein ALP1-like OS=Arabidopsis thaliana OX=3702 GN=At3g55350 PE=2 SV=1	0	6mA		Ec_don_walter_982	P13027 Anthocyanin regulatory R-S protein OS=Zea mays OX=4577 GN=R-S PE=2 SV=1	6mA		Ec_don_walter_1735	P22778 ATP synthase subunit O, mitochondrial OS=Ipomoea batatas OX=4120 PE=1 SV=1	6mA
					Ec_don_walter_690	Q42954 Pyruvate kinase, cytosolic isozyme OS=Nicotiana tabacum OX=4097 PE=2 SV=1	1	CG		Ec_don_walter_3051	NO	0	6mA		Ec_don_walter_1380	NO	1	6mA		Ec_don_walter_996	NO	6mA		Ec_don_walter_1738	Q9SZA4 Cell division cycle 20.1, cofactor of APC complex OS=Arabidopsis thaliana OX=3702 GN=CDC20-1 PE=1 SV=1	6mA
					Ec_don_walter_692	NO	0	6mA		Ec_don_walter_3058	Q9SIS4 Type IV inositol polyphosphate 5-phosphatase 9 OS=Arabidopsis thaliana OX=3702 GN=IP5P9 PE=1 SV=1	0	6mA		Ec_don_walter_1381	Q8GY23 E3 ubiquitin-protein ligase UPL1 OS=Arabidopsis thaliana OX=3702 GN=UPL1 PE=1 SV=3	0	6mA		Ec_don_walter_997	NO	6mA		Ec_don_walter_1742	Q9FLS0 F-box protein At5g07610 OS=Arabidopsis thaliana OX=3702 GN=At5g07610 PE=2 SV=1	6mA
					Ec_don_walter_694	Q9LZS7 GDSL esterase/lipase At5g03610 OS=Arabidopsis thaliana OX=3702 GN=At5g03610 PE=2 SV=1	1	6mA							Ec_don_walter_1394	Q9C857 GDSL esterase/lipase At1g31550 OS=Arabidopsis thaliana OX=3702 GN=At1g31550 PE=2 SV=1	1	CG		Ec_don_walter_1001	O24463 Dof zinc finger protein PBF OS=Zea mays OX=4577 GN=PBF PE=1 SV=1	CG		Ec_don_walter_1746	NO	6mA,CHG
					Ec_don_walter_695	NO	0	6mA							Ec_don_walter_1404	Q5JKN2 Putative protein ABIL2 OS=Oryza sativa subsp. japonica OX=39947 GN=Os01g0551800 PE=2 SV=1	1	CG		Ec_don_walter_1005	NO	6mA		Ec_don_walter_1751	Q9LP56 Probable WRKY transcription factor 65 OS=Arabidopsis thaliana OX=3702 GN=WRKY65 PE=2 SV=1	6mA
					Ec_don_walter_696	P25891 Ribosome-inactivating protein 3 OS=Zea mays OX=4577 GN=CRIP3 PE=1 SV=1	0	6mA							Ec_don_walter_1410	NO	0	6mA		Ec_don_walter_1008	NO	6mA		Ec_don_walter_1759	B9DFI7 Probable methyltransferase PMT2 OS=Arabidopsis thaliana OX=3702 GN=At1g26850 PE=2 SV=2	6mA
					Ec_don_walter_697	NO	0	6mA							Ec_don_walter_1424	NO	1	6mA		Ec_don_walter_1009	NO	6mA		Ec_don_walter_1769	Q56W59 F-box/LRR-repeat protein At5g35995 OS=Arabidopsis thaliana OX=3702 GN=At5g35995 PE=2 SV=1	6mA
					Ec_don_walter_702	NO	0	CG							Ec_don_walter_1431	Q84WK5 Protein GID8 homolog OS=Arabidopsis thaliana OX=3702 GN=GID8 PE=1 SV=1	0	6mA		Ec_don_walter_1010	NO	6mA		Ec_don_walter_1780	Q0IGK1 Methyl-CpG-binding domain protein 4-like protein OS=Arabidopsis thaliana OX=3702 GN=MBD4L PE=1 SV=1	6mA
					Ec_don_walter_703	NO	0	CG							Ec_don_walter_1441	Q9LU24 Putative F-box protein At3g16210 OS=Arabidopsis thaliana OX=3702 GN=At3g16210 PE=4 SV=1	0	6mA		Ec_don_walter_1013	Q2R8L1 Disease resistance protein RGA5 OS=Oryza sativa subsp. japonica OX=39947 GN=RGA5 PE=2 SV=1	6mA,CHH		Ec_don_walter_1789	NO	6mA
					Ec_don_walter_706	NO	0	6mA							Ec_don_walter_1442	NO	1	6mA		Ec_don_walter_1014	Q2R8L1 Disease resistance protein RGA5 OS=Oryza sativa subsp. japonica OX=39947 GN=RGA5 PE=2 SV=1	6mA,CHH		Ec_don_walter_1798	Q8RWV8 U11/U12 small nuclear ribonucleoprotein 65 kDa protein OS=Arabidopsis thaliana OX=3702 GN=SNRNP65 PE=1 SV=1	CG
					Ec_don_walter_708	P15268 Autonomous transposable element EN-1 mosaic protein OS=Zea mays OX=4577 PE=2 SV=1	0	CG							Ec_don_walter_1443	O64477 G-type lectin S-receptor-like serine/threonine-protein kinase At2g19130 OS=Arabidopsis thaliana OX=3702 GN=At2g19130 PE=2 SV=1	1	6mA		Ec_don_walter_1017	P19950 40S ribosomal protein S14 OS=Zea mays OX=4577 PE=3 SV=1	CHG		Ec_don_walter_1807	Q9LXA5 L-type lectin-domain containing receptor kinase IX.1 OS=Arabidopsis thaliana OX=3702 GN=LECRK91 PE=1 SV=1	6mA
					Ec_don_walter_714	Q9M8J9 BTB/POZ and MATH domain-containing protein 2 OS=Arabidopsis thaliana OX=3702 GN=BPM2 PE=1 SV=1	0	6mA							Ec_don_walter_1447	F4HWL4 Tyrosine--tRNA ligase 2, cytoplasmic OS=Arabidopsis thaliana OX=3702 GN=At1g28350 PE=1 SV=1	0	6mA		Ec_don_walter_1018	Q9T076 Early nodulin-like protein 2 OS=Arabidopsis thaliana OX=3702 GN=At4g27520 PE=1 SV=1	CG		Ec_don_walter_1810	NO	6mA
					Ec_don_walter_719	NO	0	6mA							Ec_don_walter_1457	Q8LM92 Flavonoid 3'-monooxygenase CYP75B4 OS=Oryza sativa subsp. japonica OX=39947 GN=CYP75B4 PE=2 SV=1	0	6mA		Ec_don_walter_1025	NO	6mA		Ec_don_walter_1813	B7E321 Double-stranded RNA-binding protein 5 OS=Oryza sativa subsp. japonica OX=39947 GN=DRB5 PE=2 SV=1	6mA,CG
					Ec_don_walter_722	NO	0	6mA							Ec_don_walter_1459	P0C437 Photosystem II D2 protein OS=Oryza sativa subsp. japonica OX=39947 GN=psbD PE=3 SV=1	0	6mA		Ec_don_walter_1029	NO	6mA		Ec_don_walter_1840	NO	CHH
					Ec_don_walter_723	NO	1	6mA							Ec_don_walter_1465	Q2R9D2 B3 domain-containing protein Os11g0197600 OS=Oryza sativa subsp. japonica OX=39947 GN=Os11g0197600 PE=2 SV=1	0	6mA		Ec_don_walter_1032	NO	6mA		Ec_don_walter_1851	P24465 Cytochrome P450 71A1 OS=Persea americana OX=3435 GN=CYP71A1 PE=1 SV=2	CG
					Ec_don_walter_724	Q942A8 Germin-like protein 1-3 OS=Oryza sativa subsp. japonica OX=39947 GN=GER8 PE=2 SV=1	0	6mA							Ec_don_walter_1466	Q9LXA5 L-type lectin-domain containing receptor kinase IX.1 OS=Arabidopsis thaliana OX=3702 GN=LECRK91 PE=1 SV=1	0	6mA		Ec_don_walter_1034	Q9SRQ1 Cytochrome P450 89A9 OS=Arabidopsis thaliana OX=3702 GN=CYP89A9 PE=2 SV=1	6mA		Ec_don_walter_1852	NO	CG
					Ec_don_walter_725	NO	0	6mA							Ec_don_walter_1468	Q8LA53 Methyl-CpG-binding domain-containing protein 2 OS=Arabidopsis thaliana OX=3702 GN=MBD2 PE=1 SV=1	1	6mA		Ec_don_walter_1036	NO	CHG		Ec_don_walter_1862	Q39172 NADPH-dependent oxidoreductase 2-alkenal reductase OS=Arabidopsis thaliana OX=3702 GN=AER PE=1 SV=1	6mA
					Ec_don_walter_728	P05621 Histone H2B.2 OS=Triticum aestivum OX=4565 PE=1 SV=2	1	6mA							Ec_don_walter_1469	Q8LA53 Methyl-CpG-binding domain-containing protein 2 OS=Arabidopsis thaliana OX=3702 GN=MBD2 PE=1 SV=1	1	6mA		Ec_don_walter_1047	P27572 NADH-ubiquinone oxidoreductase chain 4 OS=Triticum aestivum OX=4565 GN=ND4 PE=2 SV=2	CG		Ec_don_walter_1871	P38563 Glutamine synthetase root isozyme 5 OS=Zea mays OX=4577 GN=GS1-5 PE=2 SV=2	CHG
					Ec_don_walter_730	P40280 Histone H2A OS=Zea mays OX=4577 PE=2 SV=1	0	6mA							Ec_don_walter_1473	NO	0	6mA		Ec_don_walter_1053	NO	6mA		Ec_don_walter_1880	P07597 Non-specific lipid-transfer protein 1 OS=Hordeum vulgare OX=4513 GN=LTP1 PE=1 SV=1	6mA
					Ec_don_walter_731	NO	0	CHG							Ec_don_walter_1474	P35336 Polygalacturonase OS=Actinidia deliciosa OX=3627 PE=2 SV=1	0	6mA		Ec_don_walter_1055	NO	6mA		Ec_don_walter_1885	Q0WPR4 Serine carboxypeptidase-like 34 OS=Arabidopsis thaliana OX=3702 GN=SCPL34 PE=2 SV=2	6mA
					Ec_don_walter_733	NO	0	6mA							Ec_don_walter_1486	NO	1	6mA		Ec_don_walter_1056	Q9ZVR5 Putative F-box protein PP2-B2 OS=Arabidopsis thaliana OX=3702 GN=PP2B2 PE=4 SV=2	6mA		Ec_don_walter_1887	NO	CG
					Ec_don_walter_734	F8WKW8 Beta-D-glucosyl crocetin beta-1,6-glucosyltransferase OS=Gardenia jasminoides OX=114476 GN=UGT94E5 PE=1 SV=1	1	6mA							Ec_don_walter_1491	NO	1	6mA		Ec_don_walter_1061	P34091 60S ribosomal protein L6 OS=Mesembryanthemum crystallinum OX=3544 GN=RPL6 PE=2 SV=1	CHG		Ec_don_walter_1889	NO	6mA
					Ec_don_walter_736	NO	0	6mA							Ec_don_walter_1492	NO	1	6mA		Ec_don_walter_1065	C0LGP4 Probable LRR receptor-like serine/threonine-protein kinase At3g47570 OS=Arabidopsis thaliana OX=3702 GN=At3g47570 PE=2 SV=1	6mA		Ec_don_walter_1903	Q42517 Peroxidase N OS=Armoracia rusticana OX=3704 GN=HRPN PE=2 SV=1	CHG
					Ec_don_walter_740	NO	1	CHG							Ec_don_walter_1499	NO	1	6mA		Ec_don_walter_1067	NO	6mA		Ec_don_walter_1906	NO	6mA
					Ec_don_walter_743	NO	0	6mA							Ec_don_walter_1504	F4JKK0Putative leucine-rich repeat receptor-like serine/threonine-protein kinase At2g14440 OS=Arabidopsis thaliana OX=3702 GN=At2g14440 PE=3 SV=1Probable E3 ubiquitin ligase SUD1 OS=Arabidopsis thaliana OX=3702 GN=SUD1 PE=1 SV=1	0	CG		Ec_don_walter_1070	Q9C7T7 Receptor protein-tyrosine kinase CEPR2 OS=Arabidopsis thaliana OX=3702 GN=CEPR2 PE=1 SV=1	6mA		Ec_don_walter_1916	NO	6mA
					Ec_don_walter_744	B9EXZ6 Amino-acid permease BAT1 homolog OS=Oryza sativa subsp. japonica OX=39947 GN=BAT1 PE=2 SV=1	0	6mA							Ec_don_walter_1513	NO	1	CHG		Ec_don_walter_1074	P49690 60S ribosomal protein L23 OS=Arabidopsis thaliana OX=3702 GN=RPL23A PE=2 SV=3	6mA		Ec_don_walter_1920	F4KD38 DNA-directed RNA polymerase III subunit 2 OS=Arabidopsis thaliana OX=3702 GN=NRPC2 PE=2 SV=1	CHH
					Ec_don_walter_746	NO	0	CG							Ec_don_walter_1518	Q9SZL8 Protein FAR1-RELATED SEQUENCE 5 OS=Arabidopsis thaliana OX=3702 GN=FRS5 PE=1 SV=1	0	6mA		Ec_don_walter_1075	NO	6mA		Ec_don_walter_1922	NO	CHG
					Ec_don_walter_747	Q6K8X6 Two-component response regulator ORR23 OS=Oryza sativa subsp. japonica OX=39947 GN=RR23 PE=2 SV=1	0	6mA							Ec_don_walter_1530	NO	0	6mA		Ec_don_walter_1077	NO	6mA		Ec_don_walter_1923	Q949M3SKP1-like protein 1B OS=Arabidopsis thaliana OX=3702 GN=SKP1B PE=1 SV=13-oxoacyl-[acyl-carrier-protein] reductase 3, chloroplastic OS=Brassica napus OX=3708 GN=bkr3 PE=2 SV=1	CHG
					Ec_don_walter_748	NO	1	6mA							Ec_don_walter_1542	NO	0	6mA		Ec_don_walter_1085	Q8SAY0 50S ribosomal protein L18, chloroplastic OS=Oryza sativa subsp. japonica OX=39947 GN=RPL18 PE=2 SV=1	CHG		Ec_don_walter_1925	NO	6mA
					Ec_don_walter_749	Q84S11 Mixed-linked glucan synthase 2 OS=Oryza sativa subsp. japonica OX=39947 GN=CSLF2 PE=2 SV=1	0	6mA							Ec_don_walter_1553	NO	1	6mA		Ec_don_walter_1087	Q9LX51 F-box/LRR-repeat protein At3g59200 OS=Arabidopsis thaliana OX=3702 GN=At3g59200 PE=2 SV=1	6mA		Ec_don_walter_1933	NO	6mA
					Ec_don_walter_754	NO	0	6mA							Ec_don_walter_1565	NO	0	6mA		Ec_don_walter_1088	Q766C3 Aspartic proteinase nepenthesin-1 OS=Nepenthes gracilis OX=150966 GN=nep1 PE=1 SV=1	6mA		Ec_don_walter_1934	NO	6mA
					Ec_don_walter_758	Q8LGS1 Protein MARD1 OS=Arabidopsis thaliana OX=3702 GN=MARD1 PE=2 SV=2	0	6mA							Ec_don_walter_1570	Q9SXZ2 Protein FLOWERING LOCUS T OS=Arabidopsis thaliana OX=3702 GN=FT PE=1 SV=2	1	CHH		Ec_don_walter_1089	Q501E9 F-box/FBD/LRR-repeat protein At3g51530 OS=Arabidopsis thaliana OX=3702 GN=At3g51530 PE=2 SV=1	6mA		Ec_don_walter_1941	Q93XW5 Nitrile-specifier protein 5 OS=Arabidopsis thaliana OX=3702 GN=NSP5 PE=2 SV=1	6mA
					Ec_don_walter_759	Q6VAK3 Histidine-containing phosphotransfer protein 1 OS=Oryza sativa subsp. japonica OX=39947 GN=AHP1 PE=2 SV=1	1	6mA							Ec_don_walter_1572	Q9FHG4 Probable L-type lectin-domain containing receptor kinase S.7 OS=Arabidopsis thaliana OX=3702 GN=LECRKS7 PE=2 SV=1	1	6mA		Ec_don_walter_1090	Q9LSJ3 Putative F-box/LRR-repeat protein At3g28410 OS=Arabidopsis thaliana OX=3702 GN=At3g28410 PE=4 SV=2	6mA		Ec_don_walter_1945	NO	6mA
					Ec_don_walter_763	Q8W566 Uncharacterized exonuclease domain-containing protein At3g15140 OS=Arabidopsis thaliana OX=3702 GN=At3g15140 PE=2 SV=1	0	6mA							Ec_don_walter_1573	Q9FLF0 40S ribosomal protein S9-2 OS=Arabidopsis thaliana OX=3702 GN=RPS9C PE=1 SV=1	1	CHG		Ec_don_walter_1091	NO	6mA		Ec_don_walter_1957	A2A1A0 S-norcoclaurine synthase 1 OS=Coptis japonica OX=3442 GN=NCS1 PE=1 SV=1	6mA
					Ec_don_walter_764	NO	0	6mA							Ec_don_walter_1574	Q9SHL8 Protein PIN-LIKES 5 OS=Arabidopsis thaliana OX=3702 GN=PILS5 PE=2 SV=1	0	6mA		Ec_don_walter_1096	Q9LMX7 Cytochrome P450 78A5 OS=Arabidopsis thaliana OX=3702 GN=CYP78A5 PE=2 SV=1	6mA		Ec_don_walter_1960	NO	6mA
					Ec_don_walter_766	NO	1	6mA							Ec_don_walter_1578	Q9ZVJ5 Haloacid dehalogenase-like hydrolase domain-containing protein Sgpp OS=Arabidopsis thaliana OX=3702 GN=SGPP PE=1 SV=2	0	6mA,CHG		Ec_don_walter_1120	Q9LMM0 Glycerol-3-phosphate 2-O-acyltransferase 4 OS=Arabidopsis thaliana OX=3702 GN=GPAT4 PE=1 SV=1	6mA		Ec_don_walter_1983	A2CIR5 Ankyrin repeat-containing protein NPR4 OS=Oryza sativa subsp. japonica OX=39947 GN=NPR4 PE=2 SV=1	6mA
					Ec_don_walter_767	NO	0	6mA							Ec_don_walter_1579	Q9FGK5 Ras-related protein RABA5a OS=Arabidopsis thaliana OX=3702 GN=RABA5A PE=1 SV=1	0	6mA		Ec_don_walter_1121	P0DKH0 High-affinity nitrate transporter 2.2 OS=Oryza sativa subsp. japonica OX=39947 GN=NRT2.2 PE=1 SV=1	6mA		Ec_don_walter_1993	P14009 14 kDa proline-rich protein DC2.15 OS=Daucus carota OX=4039 PE=2 SV=1	6mA
					Ec_don_walter_768	P0DO10 Disease resistance protein Piks-2 OS=Oryza sativa subsp. japonica OX=39947 GN=PIKS-2 PE=3 SV=1	0	6mA							Ec_don_walter_1580	NO	1	6mA		Ec_don_walter_1122	NO	6mA		Ec_don_walter_2005	Q9LN20 Probable prolyl 4-hydroxylase 3 OS=Arabidopsis thaliana OX=3702 GN=P4H3 PE=2 SV=1	6mA
					Ec_don_walter_780	Q5N9Q7 Peptidyl-tRNA hydrolase, mitochondrial OS=Oryza sativa subsp. japonica OX=39947 GN=Os01g0693900 PE=2 SV=1	0	6mA							Ec_don_walter_1585	NO	0	CG		Ec_don_walter_1123	NO	6mA		Ec_don_walter_2016	NO	6mA
					Ec_don_walter_784	A1L4W5 BTB/POZ and MATH domain-containing protein 6 OS=Arabidopsis thaliana OX=3702 GN=BPM6 PE=1 SV=1	0	6mA							Ec_don_walter_1592	NO	0	6mA		Ec_don_walter_1133	P15268 Autonomous transposable element EN-1 mosaic protein OS=Zea mays OX=4577 PE=2 SV=1	6mA		Ec_don_walter_2018	O04630 Threonine--tRNA ligase, mitochondrial 1 OS=Arabidopsis thaliana OX=3702 GN=THRRS PE=1 SV=3	CHG
					Ec_don_walter_788	NO	0	6mA							Ec_don_walter_1593	Q6WNQ8 Cytochrome P450 81E8 OS=Medicago truncatula OX=3880 GN=CYP81E8 PE=2 SV=1	1	6mA		Ec_don_walter_1136	NO	6mA		Ec_don_walter_2019	Q6AVI0 Zinc finger BED domain-containing protein RICESLEEPER 2 OS=Oryza sativa subsp. japonica OX=39947 GN=Os03g0733400 PE=2 SV=1	CHG
					Ec_don_walter_790	Q9FG33 Probable L-type lectin-domain containing receptor kinase S.5 OS=Arabidopsis thaliana OX=3702 GN=LECRKS5 PE=2 SV=1	0	6mA							Ec_don_walter_1601	Q9ZSB0 Subtilisin-like protease SBT3.9 OS=Arabidopsis thaliana OX=3702 GN=SBT3.9 PE=3 SV=1	0	6mA		Ec_don_walter_1140	Q84T94 Protein phosphatase 2C 35 OS=Oryza sativa subsp. japonica OX=39947 GN=XB15 PE=1 SV=1	6mA		Ec_don_walter_2036	NO	CHH
					Ec_don_walter_791	P0DO10 Disease resistance protein Piks-2 OS=Oryza sativa subsp. japonica OX=39947 GN=PIKS-2 PE=3 SV=1	0	6mA							Ec_don_walter_1622	NO	0	6mA		Ec_don_walter_1141	NO	6mA		Ec_don_walter_2038	NO	CHH
					Ec_don_walter_794	NO	0	6mA							Ec_don_walter_1626	O49730 Phospho-N-acetylmuramoyl-pentapeptide-transferase homolog OS=Arabidopsis thaliana OX=3702 GN=ATTRANS 11 PE=2 SV=3	1	6mA		Ec_don_walter_1153	NO	6mA,CHH		Ec_don_walter_2047	Q949S5 F-box protein PP2-B11 OS=Arabidopsis thaliana OX=3702 GN=PP2B11 PE=1 SV=1	6mA
					Ec_don_walter_801	Q8RWY1 Alkylated DNA repair protein ALKBH8 homolog OS=Arabidopsis thaliana OX=3702 GN=ALKBH8 PE=2 SV=2	1	6mA							Ec_don_walter_1627	NO	1	6mA		Ec_don_walter_1155	Q5W794 Protein DEHYDRATION-INDUCED 19 homolog 2 OS=Oryza sativa subsp. japonica OX=39947 GN=DI19-2 PE=2 SV=2	6mA		Ec_don_walter_2048	NO	6mA
					Ec_don_walter_802	NO	1	6mA							Ec_don_walter_1628	NO	1	6mA		Ec_don_walter_1158	Q6AVI0 Zinc finger BED domain-containing protein RICESLEEPER 2 OS=Oryza sativa subsp. japonica OX=39947 GN=Os03g0733400 PE=2 SV=1	6mA		Ec_don_walter_2061	Q9SZN7 Heavy metal-associated isoprenylated plant protein 26 OS=Arabidopsis thaliana OX=3702 GN=HIPP26 PE=1 SV=1	CG
					Ec_don_walter_804	NO	0	6mA							Ec_don_walter_1631	Q8LE94 E3 ubiquitin-protein ligase At3g02290 OS=Arabidopsis thaliana OX=3702 GN=At3g02290 PE=2 SV=1	0	6mA		Ec_don_walter_1159	Q9SKI2 Vacuolar protein sorting-associated protein 2 homolog 1 OS=Arabidopsis thaliana OX=3702 GN=VPS2.1 PE=1 SV=2	CHG		Ec_don_walter_2065	NO	6mA
					Ec_don_walter_805	NO	0	6mA							Ec_don_walter_1638	Q75LJ4 Acyl-CoA-binding domain-containing protein 6 OS=Oryza sativa subsp. japonica OX=39947 GN=ACBP6 PE=2 SV=1	0	6mA		Ec_don_walter_1162	F4JI46 Rho GTPase-activating protein 2 OS=Arabidopsis thaliana OX=3702 GN=ROPGAP2 PE=1 SV=1	6mA		Ec_don_walter_2067	NO	6mA
					Ec_don_walter_806	NO	0	6mA							Ec_don_walter_1641	NO	1	6mA		Ec_don_walter_1166	Q8VZC9 Vacuolar protein sorting-associated protein 25 OS=Arabidopsis thaliana OX=3702 GN=VPS25 PE=1 SV=1	6mA		Ec_don_walter_2071	P37707 B2 protein OS=Daucus carota OX=4039 PE=2 SV=1	6mA
					Ec_don_walter_808	NO	0	6mA							Ec_don_walter_1648	O64733 UDP-glycosyltransferase 87A2 OS=Arabidopsis thaliana OX=3702 GN=UGT87A2 PE=1 SV=1	1	6mA		Ec_don_walter_1167	Q5XVH5 Uncharacterized protein At1g65710 OS=Arabidopsis thaliana OX=3702 GN=At1g65710 PE=2 SV=1	CHG		Ec_don_walter_2073	Q9XFR9 Gibberellin 2-beta-dioxygenase 2 OS=Arabidopsis thaliana OX=3702 GN=GA2OX2 PE=2 SV=1	6mA
					Ec_don_walter_809	Q6H7J3 Putative protein phosphatase 2C 24 OS=Oryza sativa subsp. japonica OX=39947 GN=Os02g0633900 PE=3 SV=1	1	CG							Ec_don_walter_1660	NO	1	CG,CHG		Ec_don_walter_1169	NO	6mA		Ec_don_walter_2078	Q9LU24 Putative F-box protein At3g16210 OS=Arabidopsis thaliana OX=3702 GN=At3g16210 PE=4 SV=1	6mA
					Ec_don_walter_810	Q9SJQ6 Protein ROS1 OS=Arabidopsis thaliana OX=3702 GN=ROS1 PE=1 SV=2	0	6mA							Ec_don_walter_1671	Q0E474 Cyclin-T1-1 OS=Oryza sativa subsp. japonica OX=39947 GN=CYCT1-1 PE=3 SV=2	0	CHH		Ec_don_walter_1174	Q0ZPV7 Carboxylesterase 1 OS=Actinidia eriantha OX=165200 GN=CXE1 PE=1 SV=1	6mA		Ec_don_walter_2102	NO	6mA
					Ec_don_walter_811	NO	0	6mA							Ec_don_walter_1691	Q0JHF1 bZIP transcription factor 12 OS=Oryza sativa subsp. japonica OX=39947 GN=BZIP12 PE=2 SV=1	0	6mA		Ec_don_walter_1177	H9BFQ2 Tropinone reductase-like 3 OS=Erythroxylum coca OX=289672 PE=2 SV=1	6mA		Ec_don_walter_2112	Q39211 DNA-directed RNA polymerases II, IV and V subunit 3 OS=Arabidopsis thaliana OX=3702 GN=NRPB3 PE=1 SV=1	CHH
					Ec_don_walter_816	NO	0	6mA							Ec_don_walter_1692	NO	1	6mA		Ec_don_walter_1179	NO	6mA		Ec_don_walter_2113	NO	6mA
					Ec_don_walter_819	Q84N38 OBERON-like protein OS=Nicotiana benthamiana OX=4100 GN=PVIP PE=1 SV=1	0	6mA							Ec_don_walter_1696	NO	0	CG		Ec_don_walter_1193	NO	6mA,CHG		Ec_don_walter_2121	NO	6mA
					Ec_don_walter_820	NO	1	6mA							Ec_don_walter_1697	NO	0	CG		Ec_don_walter_1199	Q9SD85 Flavonoid 3'-monooxygenase OS=Arabidopsis thaliana OX=3702 GN=CYP75B1 PE=1 SV=1	6mA		Ec_don_walter_2124	A0A0P0WY03 Diacylglycerol O-acyltransferase 1-2 OS=Oryza sativa subsp. japonica OX=39947 GN=DGAT1-2 PE=3 SV=1	CHG
					Ec_don_walter_824	Q84VX3 Aberrant root formation protein 4 OS=Arabidopsis thaliana OX=3702 GN=ALF4 PE=1 SV=2	1	6mA							Ec_don_walter_1700	NO	0	6mA		Ec_don_walter_1201	O64638Phosphoinositide phosphatase SAC1 OS=Arabidopsis thaliana OX=3702 GN=SAC1 PE=1 SV=1Cytochrome P450 76C3 OS=Arabidopsis thaliana OX=3702 GN=CYP76C3 PE=2 SV=2	6mA		Ec_don_walter_2144	P08527 30S ribosomal protein S14, chloroplastic OS=Zea mays OX=4577 GN=rps14 PE=3 SV=2	CG
					Ec_don_walter_825	NO	0	6mA							Ec_don_walter_1702	NO	1	6mA		Ec_don_walter_1204	NO	6mA		Ec_don_walter_2149	Q8VWZ7 Geraniol 8-hydroxylase OS=Catharanthus roseus OX=4058 GN=CYP76B6 PE=1 SV=1	6mA
					Ec_don_walter_826	NO	1	6mA							Ec_don_walter_1713	P42744 NEDD8-activating enzyme E1 regulatory subunit AXR1 OS=Arabidopsis thaliana OX=3702 GN=AXR1 PE=1 SV=1	1	6mA		Ec_don_walter_1211	Q9FX99 Probable receptor-like protein kinase At1g49730 OS=Arabidopsis thaliana OX=3702 GN=At1g49730 PE=2 SV=1	CHG		Ec_don_walter_2152	Q9SI72 Pectinesterase inhibitor 9 OS=Arabidopsis thaliana OX=3702 GN=PMEI9 PE=2 SV=1	CHG
					Ec_don_walter_827	NO	0	6mA							Ec_don_walter_1714	NO	1	6mA		Ec_don_walter_1212	NO	6mA		Ec_don_walter_2157	NO	6mA
					Ec_don_walter_832	Q8S9J6 Aspartyl protease family protein At5g10770 OS=Arabidopsis thaliana OX=3702 GN=At5g10770 PE=2 SV=1	1	6mA							Ec_don_walter_1722	NO	1	6mA		Ec_don_walter_1219	NO	6mA		Ec_don_walter_2185	NO	6mA
					Ec_don_walter_833	Q8S9J6 Aspartyl protease family protein At5g10770 OS=Arabidopsis thaliana OX=3702 GN=At5g10770 PE=2 SV=1	0	6mA							Ec_don_walter_1725	P08819 Serine carboxypeptidase 2 OS=Triticum aestivum OX=4565 GN=CBP2 PE=1 SV=2	0	6mA		Ec_don_walter_1224	Q9FHB6 Protein DETOXIFICATION 16 OS=Arabidopsis thaliana OX=3702 GN=DTX16 PE=2 SV=1	CG		Ec_don_walter_2187	Q8S9H7 Transcription factor DIVARICATA OS=Antirrhinum majus OX=4151 GN=DIVARICATA PE=2 SV=1	6mA
					Ec_don_walter_834	Q9FZI8 Lecithin-cholesterol acyltransferase-like 1 OS=Arabidopsis thaliana OX=3702 GN=LCAT1 PE=2 SV=1	1	6mA							Ec_don_walter_1730	Q7XWP3 Probable protein transport Sec1a OS=Oryza sativa subsp. japonica OX=39947 GN=Os04g0252400 PE=3 SV=2	0	6mA		Ec_don_walter_1227	NO	6mA		Ec_don_walter_2201	NO	6mA
					Ec_don_walter_839	NO	0	CG							Ec_don_walter_1755	Q9LVU8 Protein RKD4 OS=Arabidopsis thaliana OX=3702 GN=RKD4 PE=3 SV=1	1	CG		Ec_don_walter_1231	P50697 Thaumatin-like pathogenesis-related protein 3 OS=Avena sativa OX=4498 GN=RASTL-3 PE=2 SV=1	6mA		Ec_don_walter_2202	NO	6mA,CG
					Ec_don_walter_845	Q0JKI9 Auxin response factor 2 OS=Oryza sativa subsp. japonica OX=39947 GN=ARF2 PE=2 SV=1	0	6mA							Ec_don_walter_1758	NO	0	6mA		Ec_don_walter_1237	Q0WR59 Probable inactive receptor kinase At5g10020 OS=Arabidopsis thaliana OX=3702 GN=At5g10020 PE=1 SV=2	6mA,CHG		Ec_don_walter_2216	Q75KA9 Cytochrome c biogenesis protein CCS1, chloroplastic OS=Oryza sativa subsp. japonica OX=39947 GN=CCS1 PE=2 SV=1	6mA
					Ec_don_walter_848	NO	0	6mA							Ec_don_walter_1761	NO	1	6mA		Ec_don_walter_1239	NO	6mA		Ec_don_walter_2218	NO	6mA
					Ec_don_walter_849	Q0WQK2 Probable protein S-acyltransferase 7 OS=Arabidopsis thaliana OX=3702 GN=PAT07 PE=1 SV=1	0	6mA							Ec_don_walter_1770	NO	1	6mA		Ec_don_walter_1242	NO	6mA		Ec_don_walter_2232	NO	6mA
					Ec_don_walter_852	NO	0	6mA							Ec_don_walter_1775	A2WNM0 Auxin-responsive protein IAA4 OS=Oryza sativa subsp. indica OX=39946 GN=IAA4 PE=2 SV=1	1	6mA		Ec_don_walter_1243	Q8L5T5 LOB domain-containing protein 15 OS=Arabidopsis thaliana OX=3702 GN=LBD15 PE=1 SV=2	CG		Ec_don_walter_2237	Q7X7A4 MEIOTIC F-BOX protein MOF OS=Oryza sativa subsp. japonica OX=39947 GN=MOF PE=1 SV=2	6mA
					Ec_don_walter_854	Q0WSN2 Protein DA1-related 2 OS=Arabidopsis thaliana OX=3702 GN=DAR2 PE=1 SV=1	0	CHG							Ec_don_walter_1776	Q9M8J9 BTB/POZ and MATH domain-containing protein 2 OS=Arabidopsis thaliana OX=3702 GN=BPM2 PE=1 SV=1	1	6mA		Ec_don_walter_1244	Q9STN5 Uncharacterized protein At4g08330, chloroplastic OS=Arabidopsis thaliana OX=3702 GN=At4g08330 PE=1 SV=1	CHG		Ec_don_walter_2256	Q9M2J5 MATH domain and coiled-coil domain-containing protein At3g58210 OS=Arabidopsis thaliana OX=3702 GN=At3g58210 PE=4 SV=1	6mA
					Ec_don_walter_855	NO	0	6mA							Ec_don_walter_1780	Q0IGK1 Methyl-CpG-binding domain protein 4-like protein OS=Arabidopsis thaliana OX=3702 GN=MBD4L PE=1 SV=1	1	6mA		Ec_don_walter_1250	Q9SFC6 Rho GDP-dissociation inhibitor 1 OS=Arabidopsis thaliana OX=3702 GN=GDI1 PE=1 SV=1	CHG		Ec_don_walter_2262	NO	6mA
					Ec_don_walter_856	NO	1	6mA							Ec_don_walter_1787	C0LGP4 Probable LRR receptor-like serine/threonine-protein kinase At3g47570 OS=Arabidopsis thaliana OX=3702 GN=At3g47570 PE=2 SV=1	1	6mA		Ec_don_walter_1252	NO	6mA		Ec_don_walter_2263	Q9LMX7 Cytochrome P450 78A5 OS=Arabidopsis thaliana OX=3702 GN=CYP78A5 PE=2 SV=1	6mA
					Ec_don_walter_859	NO	1	6mA							Ec_don_walter_1796	P48979 Polygalacturonase OS=Prunus persica OX=3760 PE=2 SV=1	1	6mA		Ec_don_walter_1254	NO	6mA		Ec_don_walter_2280	NO	6mA
					Ec_don_walter_865	Q6ERW9 Probable cinnamyl alcohol dehydrogenase 8B OS=Oryza sativa subsp. japonica OX=39947 GN=CAD8B PE=3 SV=2	0	6mA							Ec_don_walter_1800	NO	0	6mA		Ec_don_walter_1255	NO	6mA		Ec_don_walter_2282	Q6UDF0 Glucomannan 4-beta-mannosyltransferase 1 OS=Cyamopsis tetragonoloba OX=3832 GN=ManS PE=1 SV=1	6mA
					Ec_don_walter_866	Q9LVD9 Protein DETOXIFICATION 40 OS=Arabidopsis thaliana OX=3702 GN=DTX40 PE=1 SV=1	0	CG							Ec_don_walter_1802	O23264 Selenium-binding protein 1 OS=Arabidopsis thaliana OX=3702 GN=SBP1 PE=1 SV=1	0	6mA		Ec_don_walter_1256	Q9SUD5Alpha-galactosidase 1 OS=Arabidopsis thaliana OX=3702 GN=AGAL1 PE=2 SV=1WAT1-related protein At4g28040 OS=Arabidopsis thaliana OX=3702 GN=At4g28040 PE=2 SV=1	6mA		Ec_don_walter_2299	Q8LGI3 Actin-related protein 2/3 complex subunit 2A OS=Arabidopsis thaliana OX=3702 GN=ARPC2A PE=1 SV=1	6mA
					Ec_don_walter_868	NO	0	6mA							Ec_don_walter_1803	Q10S55 ATP phosphoribosyltransferase, chloroplastic OS=Oryza sativa subsp. japonica OX=39947 GN=Os03g0134300 PE=3 SV=1	1	6mA		Ec_don_walter_1257	Q9LP37 50S ribosomal protein L34, chloroplastic OS=Arabidopsis thaliana OX=3702 GN=RPL34 PE=2 SV=1	6mA		Ec_don_walter_2314	Q9SIJ9 Putative pectinesterase 11 OS=Arabidopsis thaliana OX=3702 GN=PME11 PE=3 SV=1	6mA,CG
					Ec_don_walter_870	Q9C512 Mannosyl-oligosaccharide 1,2-alpha-mannosidase MNS1 OS=Arabidopsis thaliana OX=3702 GN=MNS1 PE=1 SV=1	0	6mA							Ec_don_walter_1804	NO	0	CHG		Ec_don_walter_1268	NO	CHG		Ec_don_walter_2315	Q8RYM9 Laccase-2 OS=Oryza sativa subsp. japonica OX=39947 GN=LAC2 PE=2 SV=1	6mA
					Ec_don_walter_871	NO	0	6mA							Ec_don_walter_1805	Q3E7D0 Nucleobase-ascorbate transporter 12 OS=Arabidopsis thaliana OX=3702 GN=NAT12 PE=1 SV=3	1	CHG		Ec_don_walter_1270	P49353 Farnesyl pyrophosphate synthase OS=Zea mays OX=4577 GN=FPS PE=2 SV=1	6mA		Ec_don_walter_2318	Q6VAK3 Histidine-containing phosphotransfer protein 1 OS=Oryza sativa subsp. japonica OX=39947 GN=AHP1 PE=2 SV=1	6mA
					Ec_don_walter_873	Q6K6N7 Probable protein phosphatase 2C 14 OS=Oryza sativa subsp. japonica OX=39947 GN=Os02g0471500 PE=2 SV=1	0	6mA							Ec_don_walter_1816	Q0JHZ2 Zinc finger CCCH domain-containing protein 11 OS=Oryza sativa subsp. japonica OX=39947 GN=Os01g0834700 PE=2 SV=2	0	6mA		Ec_don_walter_1272	NO	6mA		Ec_don_walter_2321	Q8L803 50S ribosomal protein L9, chloroplastic OS=Triticum aestivum OX=4565 GN=RPL9 PE=2 SV=1	CG
					Ec_don_walter_874	NO	0	6mA							Ec_don_walter_1834	Q9SS17 40S ribosomal protein S24-1 OS=Arabidopsis thaliana OX=3702 GN=RPS24A PE=2 SV=1	0	6mA		Ec_don_walter_1285	NO	6mA		Ec_don_walter_2323	Q5M729 Dihydrolipoyllysine-residue acetyltransferase component 3 of pyruvate dehydrogenase complex, mitochondrial OS=Arabidopsis thaliana OX=3702 GN=At1g54220 PE=1 SV=1	6mA,CG
					Ec_don_walter_879	Q8GYL3 Ubiquitin-like-specific protease 1A OS=Arabidopsis thaliana OX=3702 GN=ULP1A PE=2 SV=2	0	CG							Ec_don_walter_1837	Q9LS28 Transcription factor GTE12 OS=Arabidopsis thaliana OX=3702 GN=GTE12 PE=2 SV=2	1	6mA,CHG		Ec_don_walter_1293	NO	6mA		Ec_don_walter_2329	NO	6mA
					Ec_don_walter_881	NO	0	6mA							Ec_don_walter_1845	NO	0	6mA		Ec_don_walter_1294	NO	CHG		Ec_don_walter_2330	NO	6mA
					Ec_don_walter_885	Q9SZL8 Protein FAR1-RELATED SEQUENCE 5 OS=Arabidopsis thaliana OX=3702 GN=FRS5 PE=1 SV=1	0	6mA							Ec_don_walter_1847	Q9SJB4 GDSL esterase/lipase At2g04570 OS=Arabidopsis thaliana OX=3702 GN=At2g04570 PE=2 SV=1	0	6mA		Ec_don_walter_1298	NO	6mA		Ec_don_walter_2342	NO	6mA
					Ec_don_walter_886	NO	0	6mA							Ec_don_walter_1849	NO	1	6mA		Ec_don_walter_1299	Q8LFX7 Probable lysophospholipase BODYGUARD 1 OS=Arabidopsis thaliana OX=3702 GN=BDG1 PE=2 SV=1	CG,CHG		Ec_don_walter_2343	Q9LV20 WAT1-related protein At3g18200 OS=Arabidopsis thaliana OX=3702 GN=At3g18200 PE=2 SV=1	6mA
					Ec_don_walter_888	NO	0	6mA							Ec_don_walter_1854	NO	0	6mA		Ec_don_walter_1306	Q0INZ4 Probable solanesyl-diphosphate synthase 3, chloroplastic (Fragment) OS=Oryza sativa subsp. japonica OX=39947 GN=SPS3 PE=3 SV=1	CHG		Ec_don_walter_2344	P46280 Elongation factor Tu, chloroplastic OS=Glycine max OX=3847 GN=TUFB1 PE=3 SV=1	6mA
					Ec_don_walter_891	C0LGP4 Probable LRR receptor-like serine/threonine-protein kinase At3g47570 OS=Arabidopsis thaliana OX=3702 GN=At3g47570 PE=2 SV=1	0	6mA							Ec_don_walter_1855	NO	0	6mA		Ec_don_walter_1307	Q06398 Probable glutathione S-transferase GSTU6 OS=Oryza sativa subsp. japonica OX=39947 GN=GSTU6 PE=2 SV=2	6mA		Ec_don_walter_2350	NO	6mA
					Ec_don_walter_893	NO	0	6mA							Ec_don_walter_1860	NO	0	6mA		Ec_don_walter_1311	Q9FGG3 WAT1-related protein At5g64700 OS=Arabidopsis thaliana OX=3702 GN=At5g64700 PE=2 SV=1	6mA		Ec_don_walter_2358	Q75W16 Phospho-2-dehydro-3-deoxyheptonate aldolase 2, chloroplastic OS=Oryza sativa subsp. japonica OX=39947 GN=DAHPS2 PE=2 SV=1	6mA
					Ec_don_walter_899	Q9ZNT1 NADH--cytochrome b5 reductase 1 OS=Arabidopsis thaliana OX=3702 GN=CBR1 PE=1 SV=1	1	6mA							Ec_don_walter_1863	NO	1	6mA		Ec_don_walter_1312	NO	6mA		Ec_don_walter_2365	Q10M18 Thioredoxin-like 1-2, chloroplastic OS=Oryza sativa subsp. japonica OX=39947 GN=Os03g0326500 PE=2 SV=1	6mA
					Ec_don_walter_906	NO	0	6mA							Ec_don_walter_1869	Q6NKN9 Transcription factor bHLH74 OS=Arabidopsis thaliana OX=3702 GN=BHLH74 PE=1 SV=1	0	6mA		Ec_don_walter_1313	NO	6mA		Ec_don_walter_2383	NO	CHH
					Ec_don_walter_912	Q9SJQ6 Protein ROS1 OS=Arabidopsis thaliana OX=3702 GN=ROS1 PE=1 SV=2	1	6mA							Ec_don_walter_1870	P28493 Pathogenesis-related protein 5 OS=Arabidopsis thaliana OX=3702 GN=At1g75040 PE=1 SV=1	0	CG		Ec_don_walter_1314	NO	6mA		Ec_don_walter_2391	NO	6mA
					Ec_don_walter_917	B7F8P5 Auxin-responsive protein SAUR36 OS=Oryza sativa subsp. japonica OX=39947 GN=SAUR39 PE=2 SV=1	0	6mA							Ec_don_walter_1881	NO	1	6mA		Ec_don_walter_1318	NO	6mA		Ec_don_walter_2393	P42731 Polyadenylate-binding protein 2 OS=Arabidopsis thaliana OX=3702 GN=PAB2 PE=1 SV=1	6mA
					Ec_don_walter_920	NO	0	6mA							Ec_don_walter_1882	Q9FY60 Transcription factor MYB64 OS=Arabidopsis thaliana OX=3702 GN=MYB64 PE=2 SV=1	0	CHG		Ec_don_walter_1323	NO	CHG		Ec_don_walter_2394	NO	6mA
					Ec_don_walter_927	NO	0	6mA							Ec_don_walter_1884	Q9SF78 GDSL esterase/lipase At1g71691 OS=Arabidopsis thaliana OX=3702 GN=At1g71691 PE=2 SV=1	1	6mA		Ec_don_walter_1324	NO	6mA		Ec_don_walter_2404	Q9M2U3 Protein ALP1-like OS=Arabidopsis thaliana OX=3702 GN=At3g55350 PE=2 SV=1	6mA,CHH
					Ec_don_walter_933	A9ZPJ6 Agmatine coumaroyltransferase-1 OS=Hordeum vulgare OX=4513 GN=ACT-1 PE=1 SV=1	0	6mA							Ec_don_walter_1885	Q0WPR4 Serine carboxypeptidase-like 34 OS=Arabidopsis thaliana OX=3702 GN=SCPL34 PE=2 SV=2	0	6mA		Ec_don_walter_1325	Q5ZAY0 Homeobox-leucine zipper protein TF1 OS=Oryza sativa subsp. japonica OX=39947 GN=TF1 PE=2 SV=1	6mA		Ec_don_walter_2405	P82977 Subtilisin-chymotrypsin inhibitor WSCI OS=Triticum aestivum OX=4565 PE=1 SV=2	CHG
					Ec_don_walter_934	Q9SCL2 F-box protein At3g49450 OS=Arabidopsis thaliana OX=3702 GN=At3g49450 PE=2 SV=1	0	6mA							Ec_don_walter_1889	NO	0	6mA		Ec_don_walter_1328	A7NY33 Peroxidase 4 OS=Vitis vinifera OX=29760 GN=GSVIVT00023967001 PE=1 SV=1	6mA		Ec_don_walter_2411	K4DF01 Auxin response factor 2B OS=Solanum lycopersicum OX=4081 GN=ARF2B PE=2 SV=1	6mA
					Ec_don_walter_935	Q9SAF4 Putative F-box/kelch-repeat protein At1g13200 OS=Arabidopsis thaliana OX=3702 GN=At1g13200 PE=4 SV=1	0	6mA							Ec_don_walter_1890	NO	1	6mA		Ec_don_walter_1332	NO	6mA		Ec_don_walter_2417	Q38834 Disease resistance RPP13-like protein 4 OS=Arabidopsis thaliana OX=3702 GN=RPP13L4 PE=1 SV=2	6mA
					Ec_don_walter_936	NO	0	6mA							Ec_don_walter_1896	Q1PF50 Probable serine protease EDA2 OS=Arabidopsis thaliana OX=3702 GN=EDA2 PE=2 SV=2	0	6mA,CG		Ec_don_walter_1336	NO	6mA		Ec_don_walter_2418	Q940G0 Transmembrane 9 superfamily member 1 OS=Arabidopsis thaliana OX=3702 GN=TMN1 PE=1 SV=1	6mA
					Ec_don_walter_937	Q9FLS0 F-box protein At5g07610 OS=Arabidopsis thaliana OX=3702 GN=At5g07610 PE=2 SV=1	0	6mA							Ec_don_walter_1897	NO	0	6mA		Ec_don_walter_1339	NO	6mA		Ec_don_walter_2428	Q9LMN8 Wall-associated receptor kinase 3 OS=Arabidopsis thaliana OX=3702 GN=WAK3 PE=2 SV=2	6mA
					Ec_don_walter_938	Q9M0Q9 Putative F-box protein At4g09190 OS=Arabidopsis thaliana OX=3702 GN=At4g09190 PE=4 SV=1	0	CG							Ec_don_walter_1905	Q9SYM2 B-box zinc finger protein 22 OS=Arabidopsis thaliana OX=3702 GN=BBX22 PE=1 SV=2	0	6mA,CG		Ec_don_walter_1347	NO	6mA		Ec_don_walter_2431	NO	6mA
					Ec_don_walter_941	NO	0	6mA							Ec_don_walter_1910	Q42798 3,9-dihydroxypterocarpan 6A-monooxygenase OS=Glycine max OX=3847 GN=CYP93A1 PE=1 SV=1	1	6mA		Ec_don_walter_1350	Q70KG5 Protein RAFTIN 1A OS=Triticum aestivum OX=4565 GN=RAFTIN1A PE=1 SV=1	6mA		Ec_don_walter_2444	NO	6mA
					Ec_don_walter_942	NO	0	6mA							Ec_don_walter_1911	Q84XF3 Dynamin-related protein 1B OS=Arabidopsis thaliana OX=3702 GN=DRP1B PE=1 SV=1	0	6mA		Ec_don_walter_1353	NO	6mA		Ec_don_walter_2450	Q9ZQA8 Polyadenylate-binding protein 7 OS=Arabidopsis thaliana OX=3702 GN=PAB7 PE=2 SV=1	6mA
					Ec_don_walter_943	Q8RY25 Nuclear pore complex protein NUP98A OS=Arabidopsis thaliana OX=3702 GN=NUP98A PE=1 SV=1	0	6mA							Ec_don_walter_1912	Q75LR2 Phospho-2-dehydro-3-deoxyheptonate aldolase 1, chloroplastic OS=Oryza sativa subsp. japonica OX=39947 GN=DAHPS1 PE=2 SV=2	0	6mA		Ec_don_walter_1355	Q7Y183 DEAD-box ATP-dependent RNA helicase 10 OS=Oryza sativa subsp. japonica OX=39947 GN=RH10 PE=2 SV=1	6mA		Ec_don_walter_2451	F4IXE7 Increased DNA methylation 1 OS=Arabidopsis thaliana OX=3702 GN=IDM1 PE=1 SV=1	6mA
					Ec_don_walter_947	NO	0	6mA							Ec_don_walter_1917	Q6YPG5 Putative nitric oxide synthase OS=Oryza sativa subsp. japonica OX=39947 GN=Os02g0104700 PE=3 SV=1	1	6mA		Ec_don_walter_1356	NO	6mA		Ec_don_walter_2455	NO	6mA,CHG
					Ec_don_walter_948	P53799 Squalene synthase 1 OS=Arabidopsis thaliana OX=3702 GN=SQS1 PE=1 SV=1	1	6mA							Ec_don_walter_1918	Q9LV20 WAT1-related protein At3g18200 OS=Arabidopsis thaliana OX=3702 GN=At3g18200 PE=2 SV=1	1	CG		Ec_don_walter_1357	Q9FLS0 F-box protein At5g07610 OS=Arabidopsis thaliana OX=3702 GN=At5g07610 PE=2 SV=1	6mA		Ec_don_walter_2456	NO	6mA
					Ec_don_walter_950	NO	0	6mA,CHG							Ec_don_walter_1919	Q9M130 WAT1-related protein At4g01440 OS=Arabidopsis thaliana OX=3702 GN=At4g01440 PE=2 SV=1	1	6mA,CG		Ec_don_walter_1358	Q9FLS0 F-box protein At5g07610 OS=Arabidopsis thaliana OX=3702 GN=At5g07610 PE=2 SV=1	6mA		Ec_don_walter_2458	NO	6mA
					Ec_don_walter_952	NO	0	CHH							Ec_don_walter_1925	NO	0	6mA		Ec_don_walter_1360	Q75KK8 Mitogen-activated protein kinase 14 OS=Oryza sativa subsp. japonica OX=39947 GN=MPK14 PE=2 SV=1	6mA		Ec_don_walter_2461	Q6F2Y7 Chaperone protein ClpB1 OS=Oryza sativa subsp. japonica OX=39947 GN=CLPB1 PE=2 SV=1	6mA
					Ec_don_walter_953	O82081 Uclacyanin 1 OS=Arabidopsis thaliana OX=3702 GN=UCC1 PE=1 SV=1	0	CG							Ec_don_walter_1930	NO	1	6mA		Ec_don_walter_1371	NO	6mA		Ec_don_walter_2465	NO	6mA
					Ec_don_walter_954	Q501E9 F-box/FBD/LRR-repeat protein At3g51530 OS=Arabidopsis thaliana OX=3702 GN=At3g51530 PE=2 SV=1	0	CG							Ec_don_walter_1932	NO	0	6mA		Ec_don_walter_1373	Q8L765 BTB/POZ and MATH domain-containing protein 1 OS=Arabidopsis thaliana OX=3702 GN=BPM1 PE=1 SV=1	6mA		Ec_don_walter_2485	NO	6mA
					Ec_don_walter_955	Q9LFV5 F-box/kelch-repeat protein At5g15710 OS=Arabidopsis thaliana OX=3702 GN=At5g15710 PE=2 SV=1	1	6mA							Ec_don_walter_1933	NO	1	6mA		Ec_don_walter_1375	O65351 Subtilisin-like protease SBT1.7 OS=Arabidopsis thaliana OX=3702 GN=SBT1.7 PE=1 SV=1	6mA		Ec_don_walter_2486	Q9LS57 Putative F-box protein At3g18330 OS=Arabidopsis thaliana OX=3702 GN=At3g18330 PE=4 SV=1	6mA
					Ec_don_walter_956	NO	0	6mA							Ec_don_walter_1934	NO	1	6mA		Ec_don_walter_1382	Q9LUG9 Mediator of RNA polymerase II transcription subunit 33A OS=Arabidopsis thaliana OX=3702 GN=MED33A PE=1 SV=1	CHG		Ec_don_walter_2489	Q9LZX1 Protein LURP-one-related 15 OS=Arabidopsis thaliana OX=3702 GN=At5g01750 PE=1 SV=1	6mA
					Ec_don_walter_961	NO	1	6mA							Ec_don_walter_1936	Q9LTA6 E3 ubiquitin-protein ligase WAV3 OS=Arabidopsis thaliana OX=3702 GN=WAV3 PE=1 SV=1	0	CG		Ec_don_walter_1383	NO	6mA		Ec_don_walter_2493	NO	6mA
					Ec_don_walter_962	NO	1	6mA							Ec_don_walter_1945	NO	0	6mA		Ec_don_walter_1384	Q6Z351 Putative aldehyde oxidase-like protein OS=Oryza sativa subsp. japonica OX=39947 GN=Os07g0281700 PE=3 SV=1	6mA		Ec_don_walter_2507	R4X244 Tuliposide A-converting enzyme b1, amyloplastic OS=Tulipa gesneriana OX=13306 GN=TCEA-B1 PE=1 SV=1	6mA
					Ec_don_walter_966	F4IUX6 Regulator of nonsense transcripts UPF2 OS=Arabidopsis thaliana OX=3702 GN=UPF2 PE=2 SV=1	0	6mA							Ec_don_walter_1950	NO	1	CG		Ec_don_walter_1385	NO	6mA		Ec_don_walter_2516	NO	CHG
					Ec_don_walter_967	NO	0	6mA							Ec_don_walter_1957	A2A1A0 S-norcoclaurine synthase 1 OS=Coptis japonica OX=3442 GN=NCS1 PE=1 SV=1	1	6mA		Ec_don_walter_1386	Q9FKS8 Lysine histidine transporter 1 OS=Arabidopsis thaliana OX=3702 GN=LHT1 PE=1 SV=1	6mA		Ec_don_walter_2518	NO	6mA
					Ec_don_walter_968	Q9FHK9 Probable mediator of RNA polymerase II transcription subunit 26b OS=Arabidopsis thaliana OX=3702 GN=MED26B PE=2 SV=1	0	6mA							Ec_don_walter_1965	NO	1	CG		Ec_don_walter_1387	NO	6mA		Ec_don_walter_2519	P29114 Linoleate 9S-lipoxygenase 1 OS=Hordeum vulgare OX=4513 GN=LOX1.1 PE=1 SV=2	CHG
					Ec_don_walter_969	NO	0	6mA							Ec_don_walter_1976	NO	1	6mA		Ec_don_walter_1388	P25803 Vignain OS=Phaseolus vulgaris OX=3885 PE=2 SV=2	6mA		Ec_don_walter_2525	NO	6mA
					Ec_don_walter_970	Q8LES0 CMP-sialic acid transporter 5 OS=Arabidopsis thaliana OX=3702 GN=At5g65000 PE=2 SV=1	0	6mA							Ec_don_walter_1982	NO	0	6mA		Ec_don_walter_1389	NO	CHH		Ec_don_walter_2531	P0C2F6 Putative ribonuclease H protein At1g65750 OS=Arabidopsis thaliana OX=3702 GN=At1g65750 PE=3 SV=1	6mA
					Ec_don_walter_974	NO	0	6mA							Ec_don_walter_1983	A2CIR5 Ankyrin repeat-containing protein NPR4 OS=Oryza sativa subsp. japonica OX=39947 GN=NPR4 PE=2 SV=1	0	6mA		Ec_don_walter_1393	P48418 Flavonoid 3',5'-hydroxylase 1 OS=Petunia hybrida OX=4102 GN=CYP75A1 PE=1 SV=1	6mA		Ec_don_walter_2532	NO	6mA
					Ec_don_walter_977	Q9SD53 UPF0481 protein At3g47200 OS=Arabidopsis thaliana OX=3702 GN=At3g47200 PE=2 SV=1	0	6mA							Ec_don_walter_1988	NO	1	6mA		Ec_don_walter_1396	Q9LYG9 Mechanosensitive ion channel protein 10 OS=Arabidopsis thaliana OX=3702 GN=MSL10 PE=1 SV=1	CHG		Ec_don_walter_2539	A0A140IL90 Noroxomaritidine synthase OS=Narcissus aff. pseudonarcissus MK-2014 OX=1540222 GN=Cyp96T1 PE=1 SV=1	6mA
					Ec_don_walter_979	NO	0	6mA							Ec_don_walter_1989	NO	1	6mA		Ec_don_walter_1398	NO	6mA		Ec_don_walter_2545	NO	6mA
					Ec_don_walter_983	P93604 Rust resistance kinase Lr10 OS=Triticum aestivum OX=4565 GN=LRK10 PE=2 SV=1	0	6mA							Ec_don_walter_1990	NO	0	6mA		Ec_don_walter_1399	NO	6mA		Ec_don_walter_2548	A2WQG7 Probable histone H2A.5 OS=Oryza sativa subsp. indica OX=39946 GN=OsI_002060 PE=3 SV=1	6mA
					Ec_don_walter_985	NO	0	6mA							Ec_don_walter_1991	Q8W583 Acyl-acyl carrier protein thioesterase ATL3, chloroplastic OS=Arabidopsis thaliana OX=3702 GN=ALT3 PE=2 SV=1	1	6mA,CHG		Ec_don_walter_1400	Q8GXR2 Probable polyol transporter 6 OS=Arabidopsis thaliana OX=3702 GN=PLT6 PE=2 SV=2	6mA		Ec_don_walter_2556	NO	6mA
					Ec_don_walter_986	Q9LSJ3 Putative F-box/LRR-repeat protein At3g28410 OS=Arabidopsis thaliana OX=3702 GN=At3g28410 PE=4 SV=2	0	6mA							Ec_don_walter_1998	A7QEU4 Peroxidase 5 OS=Vitis vinifera OX=29760 GN=GSVIVT00037159001 PE=1 SV=2	0	CG		Ec_don_walter_1401	Q8GXR2 Probable polyol transporter 6 OS=Arabidopsis thaliana OX=3702 GN=PLT6 PE=2 SV=2	CG		Ec_don_walter_2559	Q9C9U0 Pentatricopeptide repeat-containing protein At1g73710 OS=Arabidopsis thaliana OX=3702 GN=At1g73710 PE=2 SV=1	CHG
					Ec_don_walter_987	NO	0	6mA							Ec_don_walter_2005	Q9LN20 Probable prolyl 4-hydroxylase 3 OS=Arabidopsis thaliana OX=3702 GN=P4H3 PE=2 SV=1	1	6mA		Ec_don_walter_1402	Q9SZY4 Protein NRT1/ PTR FAMILY 6.2 OS=Arabidopsis thaliana OX=3702 GN=NPF6.2 PE=1 SV=1	CG		Ec_don_walter_2560	O23160 Transcription factor MYB73 OS=Arabidopsis thaliana OX=3702 GN=MYB73 PE=1 SV=1	6mA
					Ec_don_walter_988	Q9SNB7 Pentatricopeptide repeat-containing protein At3g46610 OS=Arabidopsis thaliana OX=3702 GN=At3g46610 PE=2 SV=1	0	6mA							Ec_don_walter_2007	Q75HY5 Zinc finger BED domain-containing protein RICESLEEPER 3 OS=Oryza sativa subsp. japonica OX=39947 GN=Os05g0583200 PE=2 SV=1	0	6mA		Ec_don_walter_1403	NO	6mA,CG		Ec_don_walter_2562	Q8LDC8 Ethylene-responsive transcription factor 1B OS=Arabidopsis thaliana OX=3702 GN=ERF1B PE=1 SV=2	CHG
					Ec_don_walter_989	Q8GYL3 Ubiquitin-like-specific protease 1A OS=Arabidopsis thaliana OX=3702 GN=ULP1A PE=2 SV=2	0	6mA							Ec_don_walter_2009	Q0WRJ2 3-dehydrosphinganine reductase TSC10A OS=Arabidopsis thaliana OX=3702 GN=TSC10A PE=1 SV=1	1	CG		Ec_don_walter_1405	Q9LVU8 Protein RKD4 OS=Arabidopsis thaliana OX=3702 GN=RKD4 PE=3 SV=1	CG		Ec_don_walter_2565	NO	6mA
					Ec_don_walter_990	Q9FLS0 F-box protein At5g07610 OS=Arabidopsis thaliana OX=3702 GN=At5g07610 PE=2 SV=1	0	6mA							Ec_don_walter_2010	NO	0	CHG		Ec_don_walter_1408	F4K3G5 Protein ENHANCED DOWNY MILDEW 2 OS=Arabidopsis thaliana OX=3702 GN=EDM2 PE=1 SV=1	6mA,CHG		Ec_don_walter_2567	Q7XD66 Putative ripening-related protein 6 OS=Oryza sativa subsp. japonica OX=39947 GN=Os10g0489301 PE=3 SV=1	6mA
					Ec_don_walter_991	NO	0	6mA							Ec_don_walter_2013	NO	1	6mA		Ec_don_walter_1409	A5H452 Peroxidase 70 OS=Zea mays OX=4577 GN=PER70 PE=1 SV=1	6mA		Ec_don_walter_2573	NO	6mA
					Ec_don_walter_992	Q9FZB8 Probable LRR receptor-like serine/threonine-protein kinase At1g51810 OS=Arabidopsis thaliana OX=3702 GN=At1g51810 PE=2 SV=1	0	6mA							Ec_don_walter_2014	Q9FL99 F-box/FBD/LRR-repeat protein At5g44980 OS=Arabidopsis thaliana OX=3702 GN=At5g44980 PE=2 SV=1	0	CG		Ec_don_walter_1414	Q69KJ0 Ribonuclease 3-like protein 3 OS=Oryza sativa subsp. japonica OX=39947 GN=Os06g0358800 PE=2 SV=1	CHG		Ec_don_walter_2587	NO	CHG
					Ec_don_walter_993	Q9FLS0 F-box protein At5g07610 OS=Arabidopsis thaliana OX=3702 GN=At5g07610 PE=2 SV=1	0	6mA							Ec_don_walter_2016	NO	1	6mA		Ec_don_walter_1424	NO	6mA		Ec_don_walter_2589	NO	6mA
					Ec_don_walter_994	NO	1	6mA							Ec_don_walter_2020	NO	0	CG		Ec_don_walter_1429	Q67UF5 Protein disulfide isomerase-like 2-3 OS=Oryza sativa subsp. japonica OX=39947 GN=PDIL2-3 PE=2 SV=1	CHG		Ec_don_walter_2597	NO	6mA
					Ec_don_walter_995	Q9LU24 Putative F-box protein At3g16210 OS=Arabidopsis thaliana OX=3702 GN=At3g16210 PE=4 SV=1	0	6mA							Ec_don_walter_2029	Q1W5S8 Trehalose 6-phosphate phosphatase RA3 OS=Zea mays OX=4577 GN=RA3 PE=1 SV=1	1	CG		Ec_don_walter_1430	A2Z1W9 1-aminocyclopropane-1-carboxylate oxidase 1 OS=Oryza sativa subsp. indica OX=39946 GN=ACO1 PE=2 SV=1	CHG		Ec_don_walter_2598	NO	6mA
					Ec_don_walter_999	Q9MAC5 Polypyrimidine tract-binding protein homolog 1 OS=Arabidopsis thaliana OX=3702 GN=PTB PE=1 SV=1	0	6mA							Ec_don_walter_2032	NO	0	6mA		Ec_don_walter_1432	Q53KS8 Serpin-Z2A OS=Oryza sativa subsp. japonica OX=39947 GN=Os11g0239000 PE=3 SV=1	6mA,CG		Ec_don_walter_2599	Q5VRM7 Ent-kaurenoic acid oxidase OS=Oryza sativa subsp. japonica OX=39947 GN=KAO PE=1 SV=1	6mA
					Ec_don_walter_1000	NO	0	6mA,CHG							Ec_don_walter_2037	P82194 50S ribosomal protein L17, chloroplastic OS=Spinacia oleracea OX=3562 GN=RPL17 PE=1 SV=2	1	6mA		Ec_don_walter_1437	Q65XV8 Receptor-like cytoplasmic kinase 176 OS=Oryza sativa subsp. japonica OX=39947 GN=RLCK176 PE=1 SV=1	6mA		Ec_don_walter_2600	NO	CG,CHG
					Ec_don_walter_1002	Q65CJ7 Hydroxyphenylpyruvate reductase OS=Plectranthus scutellarioides OX=4142 GN=HPPR PE=1 SV=2	0	6mA							Ec_don_walter_2040	Q9M2U3 Protein ALP1-like OS=Arabidopsis thaliana OX=3702 GN=At3g55350 PE=2 SV=1	1	CG		Ec_don_walter_1440	NO	6mA		Ec_don_walter_2604	Q7XRA1 Arginine decarboxylase 2 OS=Oryza sativa subsp. japonica OX=39947 GN=ADC2 PE=1 SV=2	6mA
					Ec_don_walter_1003	NO	1	6mA							Ec_don_walter_2041	NO	1	6mA		Ec_don_walter_1445	NO	6mA		Ec_don_walter_2607	Q6H7J4 Putative protein phosphatase 2C 23 OS=Oryza sativa subsp. japonica OX=39947 GN=Os02g0633700 PE=5 SV=1	6mA
					Ec_don_walter_1006	P09189 Heat shock cognate 70 kDa protein OS=Petunia hybrida OX=4102 GN=HSP70 PE=2 SV=1	0	CG							Ec_don_walter_2042	NO	1	CG		Ec_don_walter_1448	Q9SZL8 Protein FAR1-RELATED SEQUENCE 5 OS=Arabidopsis thaliana OX=3702 GN=FRS5 PE=1 SV=1	6mA		Ec_don_walter_2609	F4JCU3 Diphosphomevalonate decarboxylase MVD2, peroxisomal OS=Arabidopsis thaliana OX=3702 GN=MVD2 PE=1 SV=1	6mA
					Ec_don_walter_1009	NO	0	6mA							Ec_don_walter_2048	NO	1	6mA		Ec_don_walter_1450	NO	6mA		Ec_don_walter_2614	O65857 Probable glutathione S-transferase GSTF1 OS=Oryza sativa subsp. japonica OX=39947 GN=GSTF1 PE=1 SV=2	6mA
					Ec_don_walter_1010	NO	0	6mA							Ec_don_walter_2051	Q9C6W5 ABC transporter G family member 14 OS=Arabidopsis thaliana OX=3702 GN=ABCG14 PE=2 SV=1	1	CHG		Ec_don_walter_1451	Q941D6 Histone deacetylase 14 OS=Arabidopsis thaliana OX=3702 GN=HDA14 PE=1 SV=1	6mA		Ec_don_walter_2615	P93005 Pentatricopeptide repeat-containing protein At2g33680 OS=Arabidopsis thaliana OX=3702 GN=PCMP-E19 PE=3 SV=1	CHG
					Ec_don_walter_1011	NO	0	CG							Ec_don_walter_2061	Q9SZN7 Heavy metal-associated isoprenylated plant protein 26 OS=Arabidopsis thaliana OX=3702 GN=HIPP26 PE=1 SV=1	0	CG		Ec_don_walter_1452	NO	6mA		Ec_don_walter_2616	Q8S9J6 Aspartyl protease family protein At5g10770 OS=Arabidopsis thaliana OX=3702 GN=At5g10770 PE=2 SV=1	CG
					Ec_don_walter_1012	Q67W65 Transcription initiation factor TFIID subunit 1 OS=Oryza sativa subsp. japonica OX=39947 GN=TAF1 PE=2 SV=1	0	CHG							Ec_don_walter_2065	NO	1	6mA		Ec_don_walter_1464	NO	6mA		Ec_don_walter_2619	NO	6mA
					Ec_don_walter_1013	Q2R8L1 Disease resistance protein RGA5 OS=Oryza sativa subsp. japonica OX=39947 GN=RGA5 PE=2 SV=1	1	6mA,CHH							Ec_don_walter_2075	P23345 Superoxide dismutase [Cu-Zn] 4A OS=Zea mays OX=4577 GN=SODCC.3 PE=2 SV=2	1	6mA		Ec_don_walter_1467	NO	6mA		Ec_don_walter_2623	Q8LBB7 Cytokinin riboside 5'-monophosphate phosphoribohydrolase LOG5 OS=Arabidopsis thaliana OX=3702 GN=LOG5 PE=1 SV=1	6mA
					Ec_don_walter_1014	Q2R8L1 Disease resistance protein RGA5 OS=Oryza sativa subsp. japonica OX=39947 GN=RGA5 PE=2 SV=1	1	6mA,CHH							Ec_don_walter_2081	NO	1	6mA		Ec_don_walter_1471	NO	6mA		Ec_don_walter_2626	NO	6mA
					Ec_don_walter_1023	NO	0	6mA							Ec_don_walter_2093	Q2QMT6 B3 domain-containing protein LOC_Os12g40080 OS=Oryza sativa subsp. japonica OX=39947 GN=Os12g0591400 PE=3 SV=1	0	6mA		Ec_don_walter_1472	NO	6mA		Ec_don_walter_2628	NO	6mA
					Ec_don_walter_1024	NO	0	6mA							Ec_don_walter_2102	NO	0	6mA		Ec_don_walter_1477	NO	6mA		Ec_don_walter_2632	NO	6mA
					Ec_don_walter_1025	NO	1	6mA							Ec_don_walter_2112	Q39211 DNA-directed RNA polymerases II, IV and V subunit 3 OS=Arabidopsis thaliana OX=3702 GN=NRPB3 PE=1 SV=1	0	CHH		Ec_don_walter_1482	NO	6mA		Ec_don_walter_2636	Q9SGS5 Uncharacterized protein At1g76070 OS=Arabidopsis thaliana OX=3702 GN=At1g76070 PE=1 SV=1	6mA
					Ec_don_walter_1026	NO	0	6mA							Ec_don_walter_2113	NO	0	6mA		Ec_don_walter_1484	NO	6mA		Ec_don_walter_2637	Q7XXN4 Putrescine hydroxycinnamoyltransferase OS=Oryza sativa subsp. japonica OX=39947 GN=Os09g0544000 PE=1 SV=1	CG
					Ec_don_walter_1027	Q94BZ1 Protein ZINC INDUCED FACILITATOR-LIKE 1 OS=Arabidopsis thaliana OX=3702 GN=ZIFL1 PE=2 SV=1	0	6mA							Ec_don_walter_2115	NO	0	6mA,CHH		Ec_don_walter_1487	Q851R2 Protein argonaute MEL1 OS=Oryza sativa subsp. japonica OX=39947 GN=MEL1 PE=2 SV=1	6mA		Ec_don_walter_2640	NO	6mA
					Ec_don_walter_1028	NO	0	6mA							Ec_don_walter_2117	NO	0	6mA		Ec_don_walter_1491	NO	6mA		Ec_don_walter_2652	NO	6mA
					Ec_don_walter_1029	NO	0	6mA							Ec_don_walter_2141	Q8S8S2 Lysophospholipid acyltransferase LPEAT2 OS=Arabidopsis thaliana OX=3702 GN=LPEAT2 PE=1 SV=1	0	6mA		Ec_don_walter_1492	NO	6mA		Ec_don_walter_2653	NO	6mA
					Ec_don_walter_1030	Q9ZUK3 Receptor-like protein 19 OS=Arabidopsis thaliana OX=3702 GN=RLP19 PE=2 SV=1	0	6mA							Ec_don_walter_2142	Q0D9S3 Cation transporter HKT1 OS=Oryza sativa subsp. japonica OX=39947 GN=HKT1 PE=1 SV=1	0	6mA		Ec_don_walter_1493	NO	6mA		Ec_don_walter_2654	NO	CHG
					Ec_don_walter_1035	Q9LNG5 Serine/threonine-protein phosphatase 7 long form homolog OS=Arabidopsis thaliana OX=3702 GN=MAIL3 PE=2 SV=1	0	6mA							Ec_don_walter_2144	P08527 30S ribosomal protein S14, chloroplastic OS=Zea mays OX=4577 GN=rps14 PE=3 SV=2	1	CG		Ec_don_walter_1496	NO	6mA,CG		Ec_don_walter_2665	NO	6mA
					Ec_don_walter_1040	NO	1	6mA							Ec_don_walter_2145	NO	0	6mA		Ec_don_walter_1508	NO	6mA		Ec_don_walter_2672	Q9LS72 Pentatricopeptide repeat-containing protein At3g29230 OS=Arabidopsis thaliana OX=3702 GN=PCMP-E27 PE=2 SV=1	6mA
					Ec_don_walter_1042	NO	0	CHG							Ec_don_walter_2149	Q8VWZ7 Geraniol 8-hydroxylase OS=Catharanthus roseus OX=4058 GN=CYP76B6 PE=1 SV=1	1	6mA		Ec_don_walter_1509	NO	6mA,CHG		Ec_don_walter_2675	NO	6mA
					Ec_don_walter_1049	NO	1	6mA							Ec_don_walter_2157	NO	0	6mA		Ec_don_walter_1515	Q8GXB4 WAT1-related protein At1g09380 OS=Arabidopsis thaliana OX=3702 GN=At1g09380 PE=2 SV=1	6mA		Ec_don_walter_2679	NO	6mA
					Ec_don_walter_1052	NO	1	6mA							Ec_don_walter_2158	NO	1	6mA		Ec_don_walter_1516	NO	6mA		Ec_don_walter_2681	A9ZPJ7 Agmatine coumaroyltransferase-2 OS=Hordeum vulgare OX=4513 GN=ACT-2 PE=1 SV=1	6mA
					Ec_don_walter_1054	NO	1	6mA							Ec_don_walter_2171	B9RU15 Probable Histone-lysine N-methyltransferase ATXR5 OS=Ricinus communis OX=3988 GN=ATXR5 PE=1 SV=1	1	6mA		Ec_don_walter_1517	Q9FHB6 Protein DETOXIFICATION 16 OS=Arabidopsis thaliana OX=3702 GN=DTX16 PE=2 SV=1	6mA		Ec_don_walter_2685	NO	6mA
					Ec_don_walter_1058	NO	0	6mA							Ec_don_walter_2177	A2WYG9 Probable mitochondrial import receptor subunit TOM20 OS=Oryza sativa subsp. indica OX=39946 GN=TOM20 PE=2 SV=2	1	6mA		Ec_don_walter_1524	NO	6mA		Ec_don_walter_2686	Q9FII5 Leucine-rich repeat receptor-like protein kinase TDR OS=Arabidopsis thaliana OX=3702 GN=TDR PE=1 SV=1	6mA
					Ec_don_walter_1059	NO	0	6mA							Ec_don_walter_2187	Q8S9H7 Transcription factor DIVARICATA OS=Antirrhinum majus OX=4151 GN=DIVARICATA PE=2 SV=1	1	6mA		Ec_don_walter_1529	Q9MAB3 Probable nucleolar protein 5-2 OS=Arabidopsis thaliana OX=3702 GN=NOP5-2 PE=1 SV=1	6mA		Ec_don_walter_2697	NO	CG
					Ec_don_walter_1060	NO	0	6mA							Ec_don_walter_2188	Q8S9H7 Transcription factor DIVARICATA OS=Antirrhinum majus OX=4151 GN=DIVARICATA PE=2 SV=1	0	6mA		Ec_don_walter_1537	Q9S9P3 Factor of DNA methylation 1 OS=Arabidopsis thaliana OX=3702 GN=FDM1 PE=1 SV=1	CG		Ec_don_walter_2704	F4HQD4 Heat shock 70 kDa protein 15 OS=Arabidopsis thaliana OX=3702 GN=HSP70-15 PE=1 SV=1	CG
					Ec_don_walter_1062	Q7XKV4 Beta-glucosidase 12 OS=Oryza sativa subsp. japonica OX=39947 GN=BGLU12 PE=1 SV=2	1	6mA							Ec_don_walter_2189	P12412 Vignain OS=Vigna mungo OX=3915 PE=1 SV=1	0	6mA		Ec_don_walter_1543	NO	6mA		Ec_don_walter_2705	O82067 Mitochondrial import receptor subunit TOM7-1 OS=Solanum tuberosum OX=4113 GN=TOM7-1 PE=3 SV=3	6mA
					Ec_don_walter_1063	O81004 GTP-binding protein At2g22870 OS=Arabidopsis thaliana OX=3702 GN=EMB2001 PE=2 SV=2	1	6mA							Ec_don_walter_2190	Q9M2U3 Protein ALP1-like OS=Arabidopsis thaliana OX=3702 GN=At3g55350 PE=2 SV=1	1	6mA		Ec_don_walter_1544	NO	6mA		Ec_don_walter_2709	Q9SUE3 Ethylene-responsive transcription factor CRF4 OS=Arabidopsis thaliana OX=3702 GN=CRF4 PE=1 SV=2	6mA
					Ec_don_walter_1066	Q9LZ82 Protein BTR1 OS=Arabidopsis thaliana OX=3702 GN=BTR1 PE=1 SV=1	1	6mA							Ec_don_walter_2191	NO	0	CHH		Ec_don_walter_1545	O65493 Cysteine protease XCP1 OS=Arabidopsis thaliana OX=3702 GN=XCP1 PE=1 SV=1	6mA		Ec_don_walter_2718	Q9T0J1 Cysteine-rich receptor-like protein kinase 26 OS=Arabidopsis thaliana OX=3702 GN=CRK26 PE=2 SV=1	6mA
					Ec_don_walter_1068	Q0WP01 Protein NRT1/ PTR FAMILY 5.10 OS=Arabidopsis thaliana OX=3702 GN=NPF5.10 PE=2 SV=1	0	6mA							Ec_don_walter_2193	Q8H0Z6 Type IV inositol polyphosphate 5-phosphatase 3 OS=Arabidopsis thaliana OX=3702 GN=IP5P3 PE=1 SV=1	0	CG		Ec_don_walter_1546	NO	6mA		Ec_don_walter_2729	NO	CHG
					Ec_don_walter_1069	NO	0	6mA							Ec_don_walter_2214	NO	1	6mA		Ec_don_walter_1547	O04523 Protein ALTERED XYLOGLUCAN 4 OS=Arabidopsis thaliana OX=3702 GN=AXY4 PE=1 SV=1	CHG		Ec_don_walter_2732	Q9FFE6 Probable acyl-activating enzyme 5, peroxisomal OS=Arabidopsis thaliana OX=3702 GN=AAE5 PE=1 SV=1	CG
					Ec_don_walter_1073	NO	1	6mA							Ec_don_walter_2219	Q9CAA9 Transcription factor bHLH49 OS=Arabidopsis thaliana OX=3702 GN=BHLH49 PE=1 SV=1	0	CG		Ec_don_walter_1548	Q8H1R4 ABC transporter I family member 10 OS=Arabidopsis thaliana OX=3702 GN=ABCI10 PE=2 SV=1	6mA		Ec_don_walter_2733	Q1PEY6 EPIDERMAL PATTERNING FACTOR-like protein 6 OS=Arabidopsis thaliana OX=3702 GN=EPFL6 PE=1 SV=1	6mA
					Ec_don_walter_1076	NO	1	6mA							Ec_don_walter_2230	Q9XGX0 Protein SHORT INTERNODES OS=Arabidopsis thaliana OX=3702 GN=SHI PE=1 SV=1	0	6mA		Ec_don_walter_1549	NO	6mA		Ec_don_walter_2741	B6SU46 Anthranilate O-methyltransferase 2 OS=Zea mays OX=4577 GN=AAMT2 PE=1 SV=1	6mA
					Ec_don_walter_1082	Q10E50 Phospholipase A2 homolog 3 OS=Oryza sativa subsp. japonica OX=39947 GN=PLA2-III PE=1 SV=1	0	6mA							Ec_don_walter_2251	NO	1	6mA		Ec_don_walter_1550	Q5W6G0 Putative mannan endo-1,4-beta-mannosidase 5 OS=Oryza sativa subsp. japonica OX=39947 GN=MAN5 PE=2 SV=2	6mA		Ec_don_walter_2742	Q07423 Hexose carrier protein HEX6 OS=Ricinus communis OX=3988 GN=HEX6 PE=2 SV=1	CHG
					Ec_don_walter_1083	Q9SSD2 Pre-mRNA-processing-splicing factor 8A OS=Arabidopsis thaliana OX=3702 GN=PRP8A PE=1 SV=1	0	6mA							Ec_don_walter_2252	NO	1	6mA		Ec_don_walter_1559	NO	6mA		Ec_don_walter_2753	NO	6mA
					Ec_don_walter_1084	NO	1	6mA							Ec_don_walter_2262	NO	0	6mA		Ec_don_walter_1560	Q7X7A4 MEIOTIC F-BOX protein MOF OS=Oryza sativa subsp. japonica OX=39947 GN=MOF PE=1 SV=2	6mA		Ec_don_walter_2763	A2ZX97 Potassium channel KAT6 OS=Oryza sativa subsp. japonica OX=39947 GN=Os01g0718700 PE=3 SV=1	6mA,CG
					Ec_don_walter_1093	Q9C7J6 Heavy metal-associated isoprenylated plant protein 35 OS=Arabidopsis thaliana OX=3702 GN=HIPP35 PE=2 SV=1	0	CG							Ec_don_walter_2264	NO	0	6mA		Ec_don_walter_1561	NO	6mA		Ec_don_walter_2765	P93295 Uncharacterized mitochondrial protein AtMg00310 OS=Arabidopsis thaliana OX=3702 GN=AtMg00310 PE=4 SV=1	6mA
					Ec_don_walter_1097	NO	0	6mA							Ec_don_walter_2266	NO	0	6mA		Ec_don_walter_1562	NO	6mA		Ec_don_walter_2767	NO	6mA
					Ec_don_walter_1098	Q7XKC5 B3 domain-containing protein Os04g0676600 OS=Oryza sativa subsp. japonica OX=39947 GN=Os04g0676600 PE=2 SV=2	1	6mA							Ec_don_walter_2267	Q8RXP6 Alpha/beta hydrolase domain-containing protein WAV2 OS=Arabidopsis thaliana OX=3702 GN=WAV2 PE=2 SV=1	1	CG		Ec_don_walter_1564	Q9LVW4 Transcription factor MYB118 OS=Arabidopsis thaliana OX=3702 GN=MYB118 PE=2 SV=1	6mA		Ec_don_walter_2768	NO	6mA
					Ec_don_walter_1100	Q9LJB7 B-box zinc finger protein 32 OS=Arabidopsis thaliana OX=3702 GN=BBX32 PE=1 SV=1	0	6mA							Ec_don_walter_2270	NO	1	6mA		Ec_don_walter_1566	Q5NBI2 Actin-related protein 6 OS=Oryza sativa subsp. japonica OX=39947 GN=ARP6 PE=2 SV=1	6mA		Ec_don_walter_2778	O65493 Cysteine protease XCP1 OS=Arabidopsis thaliana OX=3702 GN=XCP1 PE=1 SV=1	6mA
					Ec_don_walter_1102	Q501G5 F-box protein At5g03100 OS=Arabidopsis thaliana OX=3702 GN=At5g03100 PE=2 SV=1	0	6mA							Ec_don_walter_2276	NO	1	6mA		Ec_don_walter_1575	O49873 MLO protein homolog 1 OS=Hordeum vulgare OX=4513 GN=MLO-H1 PE=3 SV=1	CHG		Ec_don_walter_2791	Q5QNM6 Putative CBL-interacting protein kinase 13 OS=Oryza sativa subsp. japonica OX=39947 GN=CIPK13 PE=3 SV=1	6mA
					Ec_don_walter_1105	F4HPZ9 DNA ligase 6 OS=Arabidopsis thaliana OX=3702 GN=LIG6 PE=2 SV=1	0	6mA							Ec_don_walter_2281	Q9C9G4 Endonuclease 2 OS=Arabidopsis thaliana OX=3702 GN=ENDO2 PE=1 SV=1	0	6mA		Ec_don_walter_1576	NO	6mA		Ec_don_walter_2793	NO	6mA
					Ec_don_walter_1106	NO	0	6mA							Ec_don_walter_2287	NO	1	6mA		Ec_don_walter_1583	Q38956 Protein DETOXIFICATION 29 OS=Arabidopsis thaliana OX=3702 GN=DTX29 PE=1 SV=1	6mA		Ec_don_walter_2797	NO	6mA
					Ec_don_walter_1107	Q6ZJD3 Patatin-like protein 2 OS=Oryza sativa subsp. japonica OX=39947 GN=PLP2 PE=3 SV=1	0	6mA							Ec_don_walter_2294	Q9SSQ4 Protein FAR1-RELATED SEQUENCE 6 OS=Arabidopsis thaliana OX=3702 GN=FRS6 PE=2 SV=1	1	6mA		Ec_don_walter_1584	Q95H60 NAD(P)H-quinone oxidoreductase subunit J, chloroplastic OS=Triticum aestivum OX=4565 GN=ndhJ PE=3 SV=1	6mA		Ec_don_walter_2801	NO	CHG
					Ec_don_walter_1108	P25776 Oryzain alpha chain OS=Oryza sativa subsp. japonica OX=39947 GN=Os04g0650000 PE=1 SV=2	0	6mA							Ec_don_walter_2298	Q9SB47 Protein SICKLE OS=Arabidopsis thaliana OX=3702 GN=SIC PE=1 SV=1	0	6mA,CHH		Ec_don_walter_1586	Q9SJZ3 Pentatricopeptide repeat-containing protein At2g22410, mitochondrial OS=Arabidopsis thaliana OX=3702 GN=PCMP-E28 PE=2 SV=1	6mA		Ec_don_walter_2802	NO	CG,CHG
					Ec_don_walter_1110	F4IXE7 Increased DNA methylation 1 OS=Arabidopsis thaliana OX=3702 GN=IDM1 PE=1 SV=1	1	CHG							Ec_don_walter_2301	NO	1	6mA		Ec_don_walter_1590	Q9SK27 Early nodulin-like protein 1 OS=Arabidopsis thaliana OX=3702 GN=At2g25060 PE=2 SV=2	CG		Ec_don_walter_2804	NO	6mA
					Ec_don_walter_1111	P25032 DNA-binding protein EMBP-1 OS=Triticum aestivum OX=4565 PE=1 SV=1	0	6mA							Ec_don_walter_2302	NO	1	6mA		Ec_don_walter_1591	Q9C7F5 Nuclear transport factor 2B OS=Arabidopsis thaliana OX=3702 GN=NTF2B PE=1 SV=1	CG		Ec_don_walter_2818	NO	6mA
					Ec_don_walter_1112	P17614 ATP synthase subunit beta, mitochondrial OS=Nicotiana plumbaginifolia OX=4092 GN=ATPB PE=1 SV=1	0	6mA							Ec_don_walter_2305	NO	1	6mA		Ec_don_walter_1594	NO	6mA		Ec_don_walter_2820	NO	6mA
					Ec_don_walter_1113	NO	0	6mA							Ec_don_walter_2317	NO	1	6mA		Ec_don_walter_1595	Q8VYJ2 AT-hook motif nuclear-localized protein 1 OS=Arabidopsis thaliana OX=3702 GN=AHL1 PE=1 SV=1	6mA		Ec_don_walter_2826	NO	CHG
					Ec_don_walter_1114	NO	0	6mA							Ec_don_walter_2321	Q8L803 50S ribosomal protein L9, chloroplastic OS=Triticum aestivum OX=4565 GN=RPL9 PE=2 SV=1	0	CG		Ec_don_walter_1596	Q9SZB9 Peroxidase 47 OS=Arabidopsis thaliana OX=3702 GN=PER47 PE=2 SV=2	6mA		Ec_don_walter_2828	Q0J930 Endoglucanase 13 OS=Oryza sativa subsp. japonica OX=39947 GN=GLU6 PE=2 SV=1	6mA
					Ec_don_walter_1116	Q2QM55 Pyruvate dehydrogenase E1 component subunit beta-3, chloroplastic OS=Oryza sativa subsp. japonica OX=39947 GN=Os12g0616900 PE=2 SV=1	1	6mA							Ec_don_walter_2324	Q9XIH7 Putative polyol transporter 1 OS=Arabidopsis thaliana OX=3702 GN=PLT1 PE=3 SV=1	0	6mA		Ec_don_walter_1600	Q7F9I1 Chaperone protein ClpC1, chloroplastic OS=Oryza sativa subsp. japonica OX=39947 GN=CLPC1 PE=2 SV=2	6mA		Ec_don_walter_2830	Q9S9V8 Putative F-box/LRR-repeat protein 9 OS=Arabidopsis thaliana OX=3702 GN=FBL9 PE=4 SV=1	6mA
					Ec_don_walter_1117	Q9LUN4 Cation/H(+) antiporter 19 OS=Arabidopsis thaliana OX=3702 GN=CHX19 PE=2 SV=1	0	6mA							Ec_don_walter_2336	Q94A27 Phosphoinositide phosphatase SAC2 OS=Arabidopsis thaliana OX=3702 GN=SAC2 PE=2 SV=1	0	6mA		Ec_don_walter_1603	Q9LV40 Rho guanine nucleotide exchange factor 8 OS=Arabidopsis thaliana OX=3702 GN=ROPGEF8 PE=1 SV=1	CG,CHG		Ec_don_walter_2837	Q0IMV4 Putative glutaredoxin-C14 OS=Oryza sativa subsp. japonica OX=39947 GN=GRXC14 PE=3 SV=2	6mA
					Ec_don_walter_1118	NO	0	6mA							Ec_don_walter_2337	Q9C788 Cytochrome P450 704B1 OS=Arabidopsis thaliana OX=3702 GN=CYP704B1 PE=1 SV=1	0	6mA		Ec_don_walter_1607	NO	6mA		Ec_don_walter_2839	NO	6mA
					Ec_don_walter_1119	NO	1	6mA							Ec_don_walter_2342	NO	1	6mA		Ec_don_walter_1609	NO	6mA		Ec_don_walter_2845	NO	6mA
					Ec_don_walter_1120	Q9LMM0 Glycerol-3-phosphate 2-O-acyltransferase 4 OS=Arabidopsis thaliana OX=3702 GN=GPAT4 PE=1 SV=1	0	6mA							Ec_don_walter_2343	Q9LV20 WAT1-related protein At3g18200 OS=Arabidopsis thaliana OX=3702 GN=At3g18200 PE=2 SV=1	1	6mA		Ec_don_walter_1610	O65493 Cysteine protease XCP1 OS=Arabidopsis thaliana OX=3702 GN=XCP1 PE=1 SV=1	6mA		Ec_don_walter_2858	NO	6mA
					Ec_don_walter_1125	NO	0	6mA							Ec_don_walter_2345	NO	0	CG		Ec_don_walter_1615	Q6AWW5 Ankyrin repeat-containing protein At5g02620 OS=Arabidopsis thaliana OX=3702 GN=At5g02620 PE=1 SV=1	6mA		Ec_don_walter_2861	NO	6mA
					Ec_don_walter_1126	Q0IP28 Laccase-25 OS=Oryza sativa subsp. japonica OX=39947 GN=LAC25 PE=3 SV=1	1	6mA							Ec_don_walter_2350	NO	0	6mA		Ec_don_walter_1619	Q93X17 Snakin-2 OS=Solanum tuberosum OX=4113 GN=SN2 PE=1 SV=1	CHG		Ec_don_walter_2866	NO	6mA
					Ec_don_walter_1127	NO	0	6mA							Ec_don_walter_2351	A2XQE8 Senescence-specific cysteine protease SAG39 OS=Oryza sativa subsp. indica OX=39946 GN=OsI_14861 PE=3 SV=1	0	6mA		Ec_don_walter_1624	Q53QK0 Flavonoid O-methyltransferase-like protein Os11g0303600 OS=Oryza sativa subsp. japonica OX=39947 GN=Os11g0303600 PE=2 SV=1	6mA		Ec_don_walter_2888	NO	6mA
					Ec_don_walter_1128	Q9M8J9 BTB/POZ and MATH domain-containing protein 2 OS=Arabidopsis thaliana OX=3702 GN=BPM2 PE=1 SV=1	1	6mA							Ec_don_walter_2375	NO	0	6mA		Ec_don_walter_1627	NO	6mA		Ec_don_walter_2891	Q24JK4 DNA-repair protein XRCC1 OS=Arabidopsis thaliana OX=3702 GN=XRCC1 PE=1 SV=1	CG
					Ec_don_walter_1130	NO	0	6mA							Ec_don_walter_2378	Q9S9V9 Putative F-box/LRR-repeat protein 23 OS=Arabidopsis thaliana OX=3702 GN=FBL23 PE=4 SV=1	0	6mA		Ec_don_walter_1628	NO	6mA		Ec_don_walter_2893	NO	6mA
					Ec_don_walter_1131	P15268 Autonomous transposable element EN-1 mosaic protein OS=Zea mays OX=4577 PE=2 SV=1	1	6mA							Ec_don_walter_2380	Q9FFU7 Putative F-box/LRR-repeat protein At5g54820 OS=Arabidopsis thaliana OX=3702 GN=At5g54820 PE=4 SV=1	0	CHH		Ec_don_walter_1632	Q9SZL8Pumilio homolog 1 OS=Arabidopsis thaliana OX=3702 GN=APUM1 PE=1 SV=1Protein FAR1-RELATED SEQUENCE 5 OS=Arabidopsis thaliana OX=3702 GN=FRS5 PE=1 SV=1	CHH		Ec_don_walter_2895	Q8W2B7 DIMBOA UDP-glucosyltransferase BX8 OS=Zea mays OX=4577 GN=Bx8 PE=1 SV=1	6mA
					Ec_don_walter_1132	NO	1	6mA							Ec_don_walter_2386	C0LGT6 LRR receptor-like serine/threonine-protein kinase EFR OS=Arabidopsis thaliana OX=3702 GN=EFR PE=1 SV=1	0	6mA		Ec_don_walter_1633	NO	6mA		Ec_don_walter_2902	O22842 Endochitinase At2g43610 OS=Arabidopsis thaliana OX=3702 GN=At2g43610 PE=2 SV=1	CHH
					Ec_don_walter_1134	NO	1	6mA							Ec_don_walter_2389	NO	1	6mA		Ec_don_walter_1634	Q9SS35 Putative F-box protein At3g10240 OS=Arabidopsis thaliana OX=3702 GN=At3g10240 PE=4 SV=1	6mA		Ec_don_walter_2908	NO	6mA
					Ec_don_walter_1135	NO	0	6mA							Ec_don_walter_2391	NO	1	6mA		Ec_don_walter_1635	NO	6mA		Ec_don_walter_2923	NO	6mA
					Ec_don_walter_1136	NO	0	6mA							Ec_don_walter_2394	NO	0	6mA		Ec_don_walter_1636	Q9LXR6 Putative F-box protein At3g58860 OS=Arabidopsis thaliana OX=3702 GN=At3g58860 PE=4 SV=1	6mA		Ec_don_walter_2926	NO	6mA
					Ec_don_walter_1138	NO	0	6mA							Ec_don_walter_2404	Q9M2U3 Protein ALP1-like OS=Arabidopsis thaliana OX=3702 GN=At3g55350 PE=2 SV=1	0	6mA,CHH		Ec_don_walter_1639	NO	6mA		Ec_don_walter_2932	Q69IL4 Transcription factor RF2a OS=Oryza sativa subsp. japonica OX=39947 GN=RF2a PE=1 SV=1	6mA
					Ec_don_walter_1142	Q7XI08 Probable E3 ubiquitin-protein ligase XBOS34 OS=Oryza sativa subsp. japonica OX=39947 GN=XBOS34 PE=2 SV=1	0	CHG							Ec_don_walter_2411	K4DF01 Auxin response factor 2B OS=Solanum lycopersicum OX=4081 GN=ARF2B PE=2 SV=1	0	6mA		Ec_don_walter_1642	NO	CG		Ec_don_walter_2933	A3B6V0 WUSCHEL-related homeobox 12 OS=Oryza sativa subsp. japonica OX=39947 GN=WOX12 PE=2 SV=2	6mA
					Ec_don_walter_1145	Q93WV5 Probable WRKY transcription factor 69 OS=Arabidopsis thaliana OX=3702 GN=WRKY69 PE=2 SV=1	0	6mA							Ec_don_walter_2412	NO	0	6mA		Ec_don_walter_1647	NO	6mA		Ec_don_walter_2952	Q8RXX9 E3 ubiquitin-protein ligase ATL6 OS=Arabidopsis thaliana OX=3702 GN=ATL6 PE=1 SV=2	6mA
					Ec_don_walter_1147	F4JSU0 Transcription factor MYB87 OS=Arabidopsis thaliana OX=3702 GN=MYB87 PE=2 SV=1	1	6mA							Ec_don_walter_2415	Q2R0K3 Tryptamine benzoyltransferase 1 OS=Oryza sativa subsp. japonica OX=39947 GN=TBT1 PE=1 SV=1	0	6mA		Ec_don_walter_1649	Q70KG5 Protein RAFTIN 1A OS=Triticum aestivum OX=4565 GN=RAFTIN1A PE=1 SV=1	CG		Ec_don_walter_2963	Q5NAT0 Endoglucanase 2 OS=Oryza sativa subsp. japonica OX=39947 GN=GLU5 PE=1 SV=1	6mA
					Ec_don_walter_1148	Q9FFS3 Probable WRKY transcription factor 24 OS=Arabidopsis thaliana OX=3702 GN=WRKY24 PE=2 SV=1	0	6mA,CG							Ec_don_walter_2423	Q9FMU6 Mitochondrial phosphate carrier protein 3, mitochondrial OS=Arabidopsis thaliana OX=3702 GN=MPT3 PE=1 SV=1	0	CG		Ec_don_walter_1650	Q0J360 Beta-fructofuranosidase, insoluble isoenzyme 7 OS=Oryza sativa subsp. japonica OX=39947 GN=CIN7 PE=2 SV=1	6mA		Ec_don_walter_2968	Q94KL7 Secoisolariciresinol dehydrogenase (Fragment) OS=Forsythia intermedia OX=55183 PE=1 SV=1	CG
					Ec_don_walter_1149	NO	1	6mA,CG							Ec_don_walter_2424	Q9ASQ2 Transcription factor MAMYB OS=Arabidopsis thaliana OX=3702 GN=MAMYB PE=1 SV=1	0	6mA		Ec_don_walter_1651	Q9C9X3 Annexin D5 OS=Arabidopsis thaliana OX=3702 GN=ANN5 PE=2 SV=2	CG		Ec_don_walter_2996	NO	6mA
					Ec_don_walter_1150	Q8VZ59 Indole-3-pyruvate monooxygenase YUCCA6 OS=Arabidopsis thaliana OX=3702 GN=YUC6 PE=1 SV=1	1	6mA							Ec_don_walter_2429	NO	1	6mA		Ec_don_walter_1652	NO	CG		Ec_don_walter_3001	P49211 60S ribosomal protein L32-1 OS=Arabidopsis thaliana OX=3702 GN=RPL32A PE=2 SV=2	6mA
					Ec_don_walter_1151	P59082 Lachrymatory-factor synthase OS=Allium cepa OX=4679 GN=LFS PE=1 SV=1	0	6mA							Ec_don_walter_2430	Q7XUW4 Potassium channel KOR2 OS=Oryza sativa subsp. japonica OX=39947 GN=Os04g0445000 PE=2 SV=2	0	CHG		Ec_don_walter_1653	NO	6mA		Ec_don_walter_3007	Q6Z4G7 COBRA-like protein 6 OS=Oryza sativa subsp. japonica OX=39947 GN=BC1L7 PE=3 SV=1	6mA
					Ec_don_walter_1152	A2YUQ6 Thioredoxin-like protein CITRX, chloroplastic OS=Oryza sativa subsp. indica OX=39946 GN=OsI_29059 PE=3 SV=1	1	CHG							Ec_don_walter_2440	NO	0	CG		Ec_don_walter_1655	NO	CHG,CHH		Ec_don_walter_3012	Q0J7U6 Protein TPR2 OS=Oryza sativa subsp. japonica OX=39947 GN=TPR2 PE=1 SV=1	6mA
					Ec_don_walter_1154	NO	0	6mA							Ec_don_walter_2452	Q9LI61 Amino acid transporter AVT6A OS=Arabidopsis thaliana OX=3702 GN=AVT6A PE=2 SV=1	0	6mA		Ec_don_walter_1659	NO	6mA		Ec_don_walter_3028	NO	6mA
					Ec_don_walter_1157	A7WM73 Beta-hexosaminidase 1 OS=Arabidopsis thaliana OX=3702 GN=HEXO1 PE=1 SV=1	0	6mA							Ec_don_walter_2453	NO	0	6mA		Ec_don_walter_1663	NO	6mA		Ec_don_walter_3030	Q8LR63 Flowering-promoting factor 1-like protein 2 OS=Oryza sativa subsp. japonica OX=39947 GN=Os01g0933500 PE=2 SV=1	CG
					Ec_don_walter_1163	NO	0	6mA							Ec_don_walter_2455	NO	1	6mA,CHG		Ec_don_walter_1664	Q9ATN2 Aquaporin NIP2-2 OS=Zea mays OX=4577 GN=NIP2-2 PE=2 SV=1	CG		Ec_don_walter_3031	NO	6mA
					Ec_don_walter_1165	A0A140IL90 Noroxomaritidine synthase OS=Narcissus aff. pseudonarcissus MK-2014 OX=1540222 GN=Cyp96T1 PE=1 SV=1	0	6mA							Ec_don_walter_2456	NO	1	6mA		Ec_don_walter_1668	Q9LVC3 Pumilio homolog 12 OS=Arabidopsis thaliana OX=3702 GN=APUM12 PE=2 SV=2	6mA		Ec_don_walter_3032	NO	6mA
					Ec_don_walter_1168	Q6H3Z9 Endoglucanase 22 OS=Oryza sativa subsp. japonica OX=39947 GN=GLU11 PE=2 SV=2	1	6mA							Ec_don_walter_2457	NO	0	6mA		Ec_don_walter_1672	F4JKK0 Probable E3 ubiquitin ligase SUD1 OS=Arabidopsis thaliana OX=3702 GN=SUD1 PE=1 SV=1	6mA		Ec_don_walter_3044	P48979 Polygalacturonase OS=Prunus persica OX=3760 PE=2 SV=1	6mA
					Ec_don_walter_1176	NO	0	6mA,CHH							Ec_don_walter_2461	Q6F2Y7 Chaperone protein ClpB1 OS=Oryza sativa subsp. japonica OX=39947 GN=CLPB1 PE=2 SV=1	1	6mA		Ec_don_walter_1673	NO	CG		Ec_don_walter_3053	Q9LT10 Probable carboxylesterase 18 OS=Arabidopsis thaliana OX=3702 GN=CXE18 PE=1 SV=1	6mA
					Ec_don_walter_1177	H9BFQ2 Tropinone reductase-like 3 OS=Erythroxylum coca OX=289672 PE=2 SV=1	1	6mA							Ec_don_walter_2476	Q9ZQ31Putative F-box/LRR-repeat protein At5g02930 OS=Arabidopsis thaliana OX=3702 GN=At5g02930 PE=4 SV=1Serine/threonine-protein kinase STY13 OS=Arabidopsis thaliana OX=3702 GN=STY13 PE=1 SV=2	0	6mA		Ec_don_walter_1675	Q6Z829 Wee1-like protein kinase OS=Oryza sativa subsp. japonica OX=39947 GN=WEE1 PE=3 SV=1	CHG		Ec_don_walter_3055	NO	CHH
					Ec_don_walter_1178	NO	1	CG							Ec_don_walter_2477	Q9FHK9 Probable mediator of RNA polymerase II transcription subunit 26b OS=Arabidopsis thaliana OX=3702 GN=MED26B PE=2 SV=1	1	6mA,CG		Ec_don_walter_1676	Q9C811 Nuclear pore complex protein NUP160 OS=Arabidopsis thaliana OX=3702 GN=NUP160 PE=1 SV=2	CHG		Ec_don_walter_3057	P15268 Autonomous transposable element EN-1 mosaic protein OS=Zea mays OX=4577 PE=2 SV=1	6mA
					Ec_don_walter_1180	NO	0	6mA							Ec_don_walter_2479	Q41140 Pyrophosphate--fructose 6-phosphate 1-phosphotransferase subunit alpha OS=Ricinus communis OX=3988 GN=PFP-ALPHA PE=3 SV=1	0	CG		Ec_don_walter_1679	NO	CG		Ec_don_walter_3065	NO	6mA
					Ec_don_walter_1181	P16969 Alpha-amylase/trypsin inhibitor OS=Hordeum vulgare OX=4513 PE=2 SV=1	1	6mA,CG							Ec_don_walter_2485	NO	0	6mA		Ec_don_walter_1683	Q6YTF5 Cytochrome P450 76M5 OS=Oryza sativa subsp. japonica OX=39947 GN=CYP76M5 PE=1 SV=1	6mA
					Ec_don_walter_1182	NO	0	CG							Ec_don_walter_2487	NO	0	6mA		Ec_don_walter_1684	NO	6mA
					Ec_don_walter_1183	P0CB19 Uncharacterized protein At3g50808 OS=Arabidopsis thaliana OX=3702 GN=At3g50808 PE=4 SV=1	0	6mA							Ec_don_walter_2488	NO	0	6mA		Ec_don_walter_1685	NO	6mA
					Ec_don_walter_1187	NO	0	6mA							Ec_don_walter_2491	Q9FZ70 F-box/FBD/LRR-repeat protein At1g13570 OS=Arabidopsis thaliana OX=3702 GN=At1g13570 PE=2 SV=1	1	6mA		Ec_don_walter_1686	NO	6mA
					Ec_don_walter_1188	NO	0	6mA							Ec_don_walter_2495	P27939 Alpha-amylase isozyme 3C OS=Oryza sativa subsp. japonica OX=39947 GN=AMY1.7 PE=2 SV=2	1	6mA		Ec_don_walter_1687	NO	6mA
					Ec_don_walter_1189	NO	0	6mA							Ec_don_walter_2498	Q9FGR9 KDEL-tailed cysteine endopeptidase CEP1 OS=Arabidopsis thaliana OX=3702 GN=CEP1 PE=1 SV=1	0	6mA		Ec_don_walter_1688	O23360 Putative F-box/LRR-repeat protein At4g15060 OS=Arabidopsis thaliana OX=3702 GN=At4g15060 PE=4 SV=2	6mA
					Ec_don_walter_1190	NO	0	6mA							Ec_don_walter_2499	Q0WP01 Protein NRT1/ PTR FAMILY 5.10 OS=Arabidopsis thaliana OX=3702 GN=NPF5.10 PE=2 SV=1	1	6mA		Ec_don_walter_1689	Q0JC27 Protein NLP2 OS=Oryza sativa subsp. japonica OX=39947 GN=NLP2 PE=2 SV=2	6mA
					Ec_don_walter_1191	NO	0	6mA							Ec_don_walter_2500	NO	0	6mA		Ec_don_walter_1693	Q0WTP1 AUGMIN subunit 7 OS=Arabidopsis thaliana OX=3702 GN=AUG7 PE=1 SV=1	6mA
					Ec_don_walter_1192	NO	0	6mA							Ec_don_walter_2501	P0DO10 Disease resistance protein Piks-2 OS=Oryza sativa subsp. japonica OX=39947 GN=PIKS-2 PE=3 SV=1	1	6mA		Ec_don_walter_1694	Q43139 Fructose-1,6-bisphosphatase, cytosolic OS=Saccharum hybrid OX=15819 GN=CFBP PE=2 SV=2	6mA
					Ec_don_walter_1196	Q7XU84 Probable protein phosphatase 2C 42 OS=Oryza sativa subsp. japonica OX=39947 GN=Os04g0500900 PE=3 SV=4	0	6mA							Ec_don_walter_2506	A2YQU8 Pre-mRNA-splicing factor SLU7 OS=Oryza sativa subsp. indica OX=39946 GN=OsI_27673 PE=3 SV=2	0	6mA		Ec_don_walter_1695	Q8S1N1 Magnesium transporter MRS2-E OS=Oryza sativa subsp. japonica OX=39947 GN=MRS2-E PE=2 SV=1	6mA
					Ec_don_walter_1199	Q9SD85 Flavonoid 3'-monooxygenase OS=Arabidopsis thaliana OX=3702 GN=CYP75B1 PE=1 SV=1	0	6mA							Ec_don_walter_2511	Q9ZSA7 Protein DMR6-LIKE OXYGENASE 2 OS=Arabidopsis thaliana OX=3702 GN=DLO2 PE=2 SV=1	0	6mA		Ec_don_walter_1696	NO	6mA,CG
					Ec_don_walter_1200	Q94A64 F-box protein At5g03970 OS=Arabidopsis thaliana OX=3702 GN=At5g03970 PE=2 SV=1	0	6mA							Ec_don_walter_2518	NO	1	6mA		Ec_don_walter_1699	Q94H98 Probable protein phosphatase 2C 34 OS=Oryza sativa subsp. japonica OX=39947 GN=BIPP2C2 PE=2 SV=1	6mA
					Ec_don_walter_1201	O64638Phosphoinositide phosphatase SAC1 OS=Arabidopsis thaliana OX=3702 GN=SAC1 PE=1 SV=1Cytochrome P450 76C3 OS=Arabidopsis thaliana OX=3702 GN=CYP76C3 PE=2 SV=2	0	6mA							Ec_don_walter_2528	Q9FLC0 Peroxidase 52 OS=Arabidopsis thaliana OX=3702 GN=PER52 PE=2 SV=1	1	6mA		Ec_don_walter_1700	NO	6mA
					Ec_don_walter_1202	Q9LXA5 L-type lectin-domain containing receptor kinase IX.1 OS=Arabidopsis thaliana OX=3702 GN=LECRK91 PE=1 SV=1	1	6mA							Ec_don_walter_2531	P0C2F6 Putative ribonuclease H protein At1g65750 OS=Arabidopsis thaliana OX=3702 GN=At1g65750 PE=3 SV=1	0	6mA		Ec_don_walter_1702	NO	6mA
					Ec_don_walter_1204	NO	0	6mA							Ec_don_walter_2533	NO	1	6mA		Ec_don_walter_1705	NO	6mA
					Ec_don_walter_1206	NO	0	6mA							Ec_don_walter_2541	Q0J9X2 Homeobox-leucine zipper protein ROC2 OS=Oryza sativa subsp. japonica OX=39947 GN=ROC2 PE=2 SV=1	0	6mA		Ec_don_walter_1706	Q84MS4 Potassium transporter 27 OS=Oryza sativa subsp. japonica OX=39947 GN=HAK27 PE=2 SV=1	6mA
					Ec_don_walter_1207	P20115 Citrate synthase 4, mitochondrial OS=Arabidopsis thaliana OX=3702 GN=CSY4 PE=1 SV=3	0	CHG							Ec_don_walter_2549	NO	0	6mA		Ec_don_walter_1708	Q9ZT66 Endo-1,3;1,4-beta-D-glucanase OS=Zea mays OX=4577 PE=1 SV=1	6mA
					Ec_don_walter_1208	Q6K9A2 Cinnamoyl-CoA reductase 1 OS=Oryza sativa subsp. japonica OX=39947 GN=CCR1 PE=1 SV=1	0	6mA							Ec_don_walter_2557	Q0WT24 Protein SENSITIVE TO PROTON RHIZOTOXICITY 2 OS=Arabidopsis thaliana OX=3702 GN=STOP2 PE=2 SV=1	0	6mA		Ec_don_walter_1710	NO	6mA
					Ec_don_walter_1209	Q9SWG3 Protein FAR-RED IMPAIRED RESPONSE 1 OS=Arabidopsis thaliana OX=3702 GN=FAR1 PE=1 SV=1	0	CG							Ec_don_walter_2561	Q6AVN2 E3 ubiquitin-protein ligase SIRP1 OS=Oryza sativa subsp. japonica OX=39947 GN=SIRP1 PE=1 SV=1	1	CG		Ec_don_walter_1711	NO	6mA
					Ec_don_walter_1210	Q9M2Z2 COMPASS-like H3K4 histone methylase component WDR5A OS=Arabidopsis thaliana OX=3702 GN=WDR5A PE=1 SV=1	0	6mA							Ec_don_walter_2565	NO	1	6mA		Ec_don_walter_1716	Q9ZT07Cytochrome P450 76C3 OS=Arabidopsis thaliana OX=3702 GN=CYP76C3 PE=2 SV=2G-type lectin S-receptor-like serine/threonine-protein kinase RKS1 OS=Arabidopsis thaliana OX=3702 GN=RKS1 PE=3 SV=3	6mA
					Ec_don_walter_1214	NO	0	6mA							Ec_don_walter_2566	NO	0	6mA		Ec_don_walter_1733	Q9LXA5 L-type lectin-domain containing receptor kinase IX.1 OS=Arabidopsis thaliana OX=3702 GN=LECRK91 PE=1 SV=1	6mA
					Ec_don_walter_1215	NO	0	CHG							Ec_don_walter_2568	Q9LKR4 Putative protein FAR1-RELATED SEQUENCE 10 OS=Arabidopsis thaliana OX=3702 GN=FRS10 PE=2 SV=2	0	6mA		Ec_don_walter_1740	NO	6mA
					Ec_don_walter_1220	NO	0	6mA							Ec_don_walter_2581	Q9LIS2 Glycine-rich RNA-binding protein 4, mitochondrial OS=Arabidopsis thaliana OX=3702 GN=RBG4 PE=2 SV=1	1	6mA		Ec_don_walter_1741	NO	6mA
					Ec_don_walter_1225	NO	0	6mA							Ec_don_walter_2582	NO	1	6mA		Ec_don_walter_1744	NO	6mA
					Ec_don_walter_1226	Q94A64 F-box protein At5g03970 OS=Arabidopsis thaliana OX=3702 GN=At5g03970 PE=2 SV=1	1	6mA							Ec_don_walter_2589	NO	1	6mA		Ec_don_walter_1747	Q7XRV2 Probable metal-nicotianamine transporter YSL6 OS=Oryza sativa subsp. japonica OX=39947 GN=YSL6 PE=2 SV=1	CHG
					Ec_don_walter_1227	NO	1	6mA							Ec_don_walter_2590	NO	0	6mA		Ec_don_walter_1750	B4FFK9 Oil body-associated protein 2A OS=Zea mays OX=4577 GN=OBAP2A PE=2 SV=1	CHG
					Ec_don_walter_1228	NO	0	CHH							Ec_don_walter_2592	NO	1	6mA		Ec_don_walter_1752	F4I9E1 Protein NUCLEAR FUSION DEFECTIVE 4 OS=Arabidopsis thaliana OX=3702 GN=NFD4 PE=3 SV=1	6mA
					Ec_don_walter_1229	B8B016 Lipoyl synthase 2, chloroplastic OS=Oryza sativa subsp. indica OX=39946 GN=LIP1P-2 PE=3 SV=1	0	6mA							Ec_don_walter_2595	Q9C5S9 Cysteine-rich receptor-like protein kinase 6 OS=Arabidopsis thaliana OX=3702 GN=CRK6 PE=1 SV=1	1	6mA,CHH		Ec_don_walter_1754	NO	6mA
					Ec_don_walter_1230	B7F8P5 Auxin-responsive protein SAUR36 OS=Oryza sativa subsp. japonica OX=39947 GN=SAUR39 PE=2 SV=1	1	6mA							Ec_don_walter_2597	NO	1	6mA		Ec_don_walter_1757	Q4PR44 Expansin-A22 OS=Oryza sativa subsp. japonica OX=39947 GN=EXPA22 PE=2 SV=2	CG
					Ec_don_walter_1232	NO	0	6mA							Ec_don_walter_2598	NO	1	6mA		Ec_don_walter_1761	NO	6mA
					Ec_don_walter_1236	Q0ZPV7 Carboxylesterase 1 OS=Actinidia eriantha OX=165200 GN=CXE1 PE=1 SV=1	1	6mA							Ec_don_walter_2603	Q6H7J4 Putative protein phosphatase 2C 23 OS=Oryza sativa subsp. japonica OX=39947 GN=Os02g0633700 PE=5 SV=1	0	CG		Ec_don_walter_1762	P92947 Monodehydroascorbate reductase, chloroplastic/mitochondrial OS=Arabidopsis thaliana OX=3702 GN=MDAR5 PE=1 SV=3	CHG
					Ec_don_walter_1238	Q10M74 Guanylate kinase 2, chloroplastic/mitochondrial OS=Oryza sativa subsp. japonica OX=39947 GN=V2 PE=1 SV=1	0	6mA							Ec_don_walter_2605	Q6H7J3 Putative protein phosphatase 2C 24 OS=Oryza sativa subsp. japonica OX=39947 GN=Os02g0633900 PE=3 SV=1	1	6mA		Ec_don_walter_1771	NO	CHH
					Ec_don_walter_1240	NO	1	CG							Ec_don_walter_2606	NO	1	6mA		Ec_don_walter_1772	NO	6mA
					Ec_don_walter_1241	C0LGD7 Probable LRR receptor-like serine/threonine-protein kinase At1g06840 OS=Arabidopsis thaliana OX=3702 GN=At1g06840 PE=2 SV=2	0	6mA							Ec_don_walter_2611	NO	1	6mA		Ec_don_walter_1773	Q9C8G5 CSC1-like protein ERD4 OS=Arabidopsis thaliana OX=3702 GN=ERD4 PE=2 SV=1	6mA
					Ec_don_walter_1245	Q8GY87 Probable ubiquitin-conjugating enzyme E2 26 OS=Arabidopsis thaliana OX=3702 GN=UBC26 PE=2 SV=2	0	6mA							Ec_don_walter_2627	NO	1	6mA		Ec_don_walter_1778	NO	6mA
					Ec_don_walter_1249	NO	0	6mA							Ec_don_walter_2633	NO	1	6mA,CG		Ec_don_walter_1784	Q8L910 Probable glutathione peroxidase 4 OS=Arabidopsis thaliana OX=3702 GN=GPX4 PE=2 SV=1	6mA
					Ec_don_walter_1251	NO	1	6mA							Ec_don_walter_2637	Q7XXN4 Putrescine hydroxycinnamoyltransferase OS=Oryza sativa subsp. japonica OX=39947 GN=Os09g0544000 PE=1 SV=1	0	CG		Ec_don_walter_1785	Q9ASR4 Branched-chain-amino-acid aminotransferase-like protein 2 OS=Arabidopsis thaliana OX=3702 GN=At5g27410 PE=2 SV=1	6mA
					Ec_don_walter_1256	Q9SUD5Alpha-galactosidase 1 OS=Arabidopsis thaliana OX=3702 GN=AGAL1 PE=2 SV=1WAT1-related protein At4g28040 OS=Arabidopsis thaliana OX=3702 GN=At4g28040 PE=2 SV=1	1	6mA							Ec_don_walter_2639	Q9LZL3 Aspartic proteinase PCS1 OS=Arabidopsis thaliana OX=3702 GN=PCS1 PE=2 SV=1	0	6mA		Ec_don_walter_1786	Q2QZF1 Disease resistance protein PIK6-NP OS=Oryza sativa subsp. japonica OX=39947 GN=PIK6-NP PE=2 SV=1	6mA
					Ec_don_walter_1258	Q93ZR6 O-acyltransferase WSD1 OS=Arabidopsis thaliana OX=3702 GN=WSD1 PE=2 SV=1	0	6mA							Ec_don_walter_2640	NO	0	6mA		Ec_don_walter_1787	C0LGP4 Probable LRR receptor-like serine/threonine-protein kinase At3g47570 OS=Arabidopsis thaliana OX=3702 GN=At3g47570 PE=2 SV=1	6mA
					Ec_don_walter_1259	Q93ZR6 O-acyltransferase WSD1 OS=Arabidopsis thaliana OX=3702 GN=WSD1 PE=2 SV=1	0	6mA							Ec_don_walter_2645	Q9FLW0 Probable receptor-like protein kinase At5g24010 OS=Arabidopsis thaliana OX=3702 GN=At5g24010 PE=1 SV=1	1	6mA		Ec_don_walter_1793	Q9ZW07 Pumilio homolog 1 OS=Arabidopsis thaliana OX=3702 GN=APUM1 PE=1 SV=1	6mA
					Ec_don_walter_1260	NO	0	6mA							Ec_don_walter_2651	NO	0	6mA		Ec_don_walter_1796	P48979 Polygalacturonase OS=Prunus persica OX=3760 PE=2 SV=1	6mA
					Ec_don_walter_1261	Q5ZAY0 Homeobox-leucine zipper protein TF1 OS=Oryza sativa subsp. japonica OX=39947 GN=TF1 PE=2 SV=1	1	6mA							Ec_don_walter_2664	NO	1	6mA		Ec_don_walter_1797	NO	6mA
					Ec_don_walter_1263	Q84TF0 Aldo-keto reductase family 4 member C10 OS=Arabidopsis thaliana OX=3702 GN=AKR4C10 PE=1 SV=1	0	CG							Ec_don_walter_2668	NO	0	CHH		Ec_don_walter_1812	NO	6mA
					Ec_don_walter_1265	NO	1	6mA							Ec_don_walter_2669	O04132 Protein SRC1 OS=Glycine max OX=3847 GN=SRC1 PE=2 SV=1	0	6mA		Ec_don_walter_1814	NO	6mA
					Ec_don_walter_1273	NO	0	6mA							Ec_don_walter_2674	NO	0	6mA		Ec_don_walter_1817	NO	6mA
					Ec_don_walter_1274	NO	0	6mA							Ec_don_walter_2679	NO	0	6mA		Ec_don_walter_1820	NO	6mA
					Ec_don_walter_1277	Q5BPJ0 Protein trichome birefringence-like 11 OS=Arabidopsis thaliana OX=3702 GN=TBL11 PE=2 SV=1	0	6mA							Ec_don_walter_2680	Q3E7I5 Protein FAR1-RELATED SEQUENCE 12 OS=Arabidopsis thaliana OX=3702 GN=FRS12 PE=2 SV=1	1	6mA		Ec_don_walter_1821	O82081 Uclacyanin 1 OS=Arabidopsis thaliana OX=3702 GN=UCC1 PE=1 SV=1	6mA
					Ec_don_walter_1280	D5A7J3 Probable auxin efflux carrier component 5b OS=Oryza sativa subsp. japonica OX=39947 GN=PIN5B PE=2 SV=1	0	6mA							Ec_don_walter_2682	NO	1	6mA		Ec_don_walter_1824	Q9SZ83 Uncharacterized oxidoreductase At4g09670 OS=Arabidopsis thaliana OX=3702 GN=At4g09670 PE=1 SV=1	6mA,CHG
					Ec_don_walter_1282	Q9FMU6 Mitochondrial phosphate carrier protein 3, mitochondrial OS=Arabidopsis thaliana OX=3702 GN=MPT3 PE=1 SV=1	0	6mA							Ec_don_walter_2685	NO	0	6mA		Ec_don_walter_1826	Q9FLS0 F-box protein At5g07610 OS=Arabidopsis thaliana OX=3702 GN=At5g07610 PE=2 SV=1	6mA
					Ec_don_walter_1287	NO	1	6mA							Ec_don_walter_2688	NO	0	6mA		Ec_don_walter_1827	Q8LQ92 Endoglucanase 3 OS=Oryza sativa subsp. japonica OX=39947 GN=GLU8 PE=2 SV=1	CG
					Ec_don_walter_1290	Q9FG33 Probable L-type lectin-domain containing receptor kinase S.5 OS=Arabidopsis thaliana OX=3702 GN=LECRKS5 PE=2 SV=1	1	6mA							Ec_don_walter_2691	NO	1	6mA		Ec_don_walter_1829	Q9FNN6 Transcription factor SRM1 OS=Arabidopsis thaliana OX=3702 GN=SRM1 PE=1 SV=1	6mA
					Ec_don_walter_1291	NO	1	6mA							Ec_don_walter_2700	Q8RWZ3 Probable acyl-CoA dehydrogenase IBR3 OS=Arabidopsis thaliana OX=3702 GN=IBR3 PE=1 SV=1	0	6mA		Ec_don_walter_1832	NO	6mA
					Ec_don_walter_1292	Q9LHF5 VIN3-like protein 1 OS=Arabidopsis thaliana OX=3702 GN=VIL1 PE=1 SV=1	0	6mA							Ec_don_walter_2708	NO	1	6mA		Ec_don_walter_1833	NO	CG
					Ec_don_walter_1295	NO	0	6mA							Ec_don_walter_2709	Q9SUE3 Ethylene-responsive transcription factor CRF4 OS=Arabidopsis thaliana OX=3702 GN=CRF4 PE=1 SV=2	0	6mA		Ec_don_walter_1835	Q8GUL2 Transportin MOS14 OS=Arabidopsis thaliana OX=3702 GN=MOS14 PE=1 SV=1	6mA,CHG
					Ec_don_walter_1296	NO	1	6mA							Ec_don_walter_2718	Q9T0J1 Cysteine-rich receptor-like protein kinase 26 OS=Arabidopsis thaliana OX=3702 GN=CRK26 PE=2 SV=1	1	6mA		Ec_don_walter_1844	Q9ZWR8 Anthocyanin 5-aromatic acyltransferase OS=Gentiana triflora OX=55190 PE=1 SV=1	6mA
					Ec_don_walter_1300	Q0E0Q3 Poly [ADP-ribose] polymerase 3 OS=Oryza sativa subsp. japonica OX=39947 GN=PARP3 PE=2 SV=1	0	6mA							Ec_don_walter_2723	Q5VQY3 Probable auxin efflux carrier component 9 OS=Oryza sativa subsp. japonica OX=39947 GN=PIN9 PE=2 SV=1	1	6mA		Ec_don_walter_1850	P0C042 Uncharacterized protein At4g15970 OS=Arabidopsis thaliana OX=3702 GN=At4g15970 PE=2 SV=1	CG
					Ec_don_walter_1302	Q9M8J9 BTB/POZ and MATH domain-containing protein 2 OS=Arabidopsis thaliana OX=3702 GN=BPM2 PE=1 SV=1	0	6mA							Ec_don_walter_2724	P17801 Putative receptor protein kinase ZmPK1 OS=Zea mays OX=4577 GN=PK1 PE=2 SV=2	0	6mA		Ec_don_walter_1853	Q07423 Hexose carrier protein HEX6 OS=Ricinus communis OX=3988 GN=HEX6 PE=2 SV=1	6mA
					Ec_don_walter_1303	NO	0	CG							Ec_don_walter_2736	Q3E912 Protein DMP10 OS=Arabidopsis thaliana OX=3702 GN=DMP10 PE=2 SV=1	1	6mA		Ec_don_walter_1861	NO	6mA
					Ec_don_walter_1304	NO	0	6mA							Ec_don_walter_2743	NO	0	6mA		Ec_don_walter_1867	NO	6mA
					Ec_don_walter_1305	Q2QMT6 B3 domain-containing protein LOC_Os12g40080 OS=Oryza sativa subsp. japonica OX=39947 GN=Os12g0591400 PE=3 SV=1	1	6mA							Ec_don_walter_2748	Q94A64 F-box protein At5g03970 OS=Arabidopsis thaliana OX=3702 GN=At5g03970 PE=2 SV=1	1	6mA		Ec_don_walter_1876	NO	6mA
					Ec_don_walter_1309	Q9SMU0 Putative F-box/FBD/LRR-repeat protein At3g49030 OS=Arabidopsis thaliana OX=3702 GN=At3g49030 PE=4 SV=1	0	6mA							Ec_don_walter_2780	Q3EBZ2 F-box protein SKIP23 OS=Arabidopsis thaliana OX=3702 GN=SKIP23 PE=1 SV=1	0	6mA		Ec_don_walter_1878	Q8L727 Glutathione S-transferase T2 OS=Arabidopsis thaliana OX=3702 GN=GSTT2 PE=2 SV=1	6mA
					Ec_don_walter_1315	Q84UP7 Probable mixed-linked glucan synthase 6 OS=Oryza sativa subsp. japonica OX=39947 GN=CSLF6 PE=2 SV=1	0	6mA							Ec_don_walter_2782	Q69TN4 Two pore potassium channel c OS=Oryza sativa subsp. japonica OX=39947 GN=TPKC PE=3 SV=1	1	CG		Ec_don_walter_1879	Q9SZL8 Protein FAR1-RELATED SEQUENCE 5 OS=Arabidopsis thaliana OX=3702 GN=FRS5 PE=1 SV=1	6mA
					Ec_don_walter_1316	Q9M5P2 Secretory carrier-associated membrane protein 3 OS=Arabidopsis thaliana OX=3702 GN=SCAMP3 PE=1 SV=1	1	CHG							Ec_don_walter_2793	NO	0	6mA		Ec_don_walter_1892	Q6NKX3 F-box/FBD/LRR-repeat protein At2g04230 OS=Arabidopsis thaliana OX=3702 GN=At2g04230 PE=2 SV=1	6mA
					Ec_don_walter_1319	Q9M9M6 NADH dehydrogenase [ubiquinone] iron-sulfur protein 6, mitochondrial OS=Arabidopsis thaliana OX=3702 GN=At3g03070 PE=1 SV=1	0	6mA							Ec_don_walter_2795	NO	1	6mA		Ec_don_walter_1894	NO	6mA
					Ec_don_walter_1320	Q9LE33 Glyoxylate/hydroxypyruvate reductase HPR3 OS=Arabidopsis thaliana OX=3702 GN=HPR3 PE=2 SV=1	0	6mA							Ec_don_walter_2806	NO	1	6mA		Ec_don_walter_1898	Q9LFP7 Probable serine/threonine-protein kinase PIX7 OS=Arabidopsis thaliana OX=3702 GN=PIX7 PE=1 SV=1	CHG
					Ec_don_walter_1322	Q3ED68 Uncharacterized PKHD-type hydroxylase At1g22950 OS=Arabidopsis thaliana OX=3702 GN=At1g22950 PE=2 SV=2	1	6mA,CHG							Ec_don_walter_2823	NO	0	6mA		Ec_don_walter_1900	Q9M5M1 40S ribosomal protein S11 OS=Euphorbia esula OX=3993 GN=RPS11 PE=2 SV=1	CG
					Ec_don_walter_1325	Q5ZAY0 Homeobox-leucine zipper protein TF1 OS=Oryza sativa subsp. japonica OX=39947 GN=TF1 PE=2 SV=1	0	6mA							Ec_don_walter_2830	Q9S9V8 Putative F-box/LRR-repeat protein 9 OS=Arabidopsis thaliana OX=3702 GN=FBL9 PE=4 SV=1	0	6mA		Ec_don_walter_1914	NO	6mA
					Ec_don_walter_1326	NO	0	6mA							Ec_don_walter_2834	NO	0	6mA		Ec_don_walter_1915	NO	6mA
					Ec_don_walter_1327	Q8W206 COP9 signalosome complex subunit 6a OS=Arabidopsis thaliana OX=3702 GN=CSN6A PE=1 SV=2	0	6mA							Ec_don_walter_2835	Q0E3L5 Urease accessory protein F OS=Oryza sativa subsp. japonica OX=39947 GN=UREF PE=2 SV=2	1	6mA		Ec_don_walter_1921	NO	6mA,CHG
					Ec_don_walter_1329	NO	0	6mA							Ec_don_walter_2838	NO	0	6mA		Ec_don_walter_1924	Q9LMN7 Wall-associated receptor kinase 5 OS=Arabidopsis thaliana OX=3702 GN=WAK5 PE=2 SV=1	6mA
					Ec_don_walter_1330	Q9S9Z2 Transcription factor MYB93 OS=Arabidopsis thaliana OX=3702 GN=MYB93 PE=1 SV=1	0	6mA							Ec_don_walter_2839	NO	1	6mA		Ec_don_walter_1926	Q2HWG1 Two-component response regulator ORR12 OS=Oryza sativa subsp. japonica OX=39947 GN=RR12 PE=2 SV=1	6mA
					Ec_don_walter_1331	Q2R8L1 Disease resistance protein RGA5 OS=Oryza sativa subsp. japonica OX=39947 GN=RGA5 PE=2 SV=1	0	6mA							Ec_don_walter_2845	NO	1	6mA		Ec_don_walter_1929	NO	6mA
					Ec_don_walter_1332	NO	0	6mA							Ec_don_walter_2851	NO	1	6mA		Ec_don_walter_1937	NO	6mA
					Ec_don_walter_1333	NO	0	6mA							Ec_don_walter_2852	Q9M897 Protein DMP5 OS=Arabidopsis thaliana OX=3702 GN=DMP5 PE=2 SV=1	0	6mA		Ec_don_walter_1942	B9G2A8 Auxin transport protein BIG OS=Oryza sativa subsp. japonica OX=39947 GN=Os09g0247700 PE=2 SV=1	6mA,CHH
					Ec_don_walter_1335	Q5N892 Auxin transporter-like protein 1 OS=Oryza sativa subsp. japonica OX=39947 GN=Os01g0856500 PE=2 SV=2	0	CHG							Ec_don_walter_2855	NO	0	CHG		Ec_don_walter_1946	Q8LG03 F-box protein At4g00755 OS=Arabidopsis thaliana OX=3702 GN=At4g00755 PE=2 SV=1	6mA
					Ec_don_walter_1337	NO	1	6mA							Ec_don_walter_2856	Q940X7 RING-box protein 1a OS=Arabidopsis thaliana OX=3702 GN=RBX1A PE=1 SV=1	0	CG		Ec_don_walter_1953	NO	6mA
					Ec_don_walter_1338	Q9LMP1 Wall-associated receptor kinase 2 OS=Arabidopsis thaliana OX=3702 GN=WAK2 PE=1 SV=1	0	6mA							Ec_don_walter_2857	Q6Z5I7 Oryzalexin E synthase OS=Oryza sativa subsp. japonica OX=39947 GN=CYP76M6 PE=1 SV=1	0	6mA		Ec_don_walter_1956	O82244 Dol-P-Man:Man(5)GlcNAc(2)-PP-Dol alpha-1,3-mannosyltransferase OS=Arabidopsis thaliana OX=3702 GN=ALG3 PE=1 SV=1	6mA
					Ec_don_walter_1340	NO	0	6mA							Ec_don_walter_2861	NO	1	6mA		Ec_don_walter_1958	NO	6mA
					Ec_don_walter_1341	NO	1	6mA							Ec_don_walter_2870	NO	0	6mA		Ec_don_walter_1961	A8QW53 5-pentadecatrienyl resorcinol O-methyltransferase OS=Sorghum bicolor OX=4558 GN=OMT3 PE=1 SV=1	6mA
					Ec_don_walter_1344	NO	0	6mA							Ec_don_walter_2880	NO	0	6mA		Ec_don_walter_1962	P47917 O-methyltransferase ZRP4 OS=Zea mays OX=4577 GN=ZRP4 PE=2 SV=1	6mA
					Ec_don_walter_1345	O64650 40S ribosomal protein S27-1 OS=Arabidopsis thaliana OX=3702 GN=RPS27A PE=3 SV=1	0	6mA							Ec_don_walter_2886	NO	1	6mA		Ec_don_walter_1968	Q9FHB6 Protein DETOXIFICATION 16 OS=Arabidopsis thaliana OX=3702 GN=DTX16 PE=2 SV=1	6mA
					Ec_don_walter_1348	NO	0	6mA							Ec_don_walter_2887	Q0DA50 Zinc finger CCCH domain-containing protein 45 OS=Oryza sativa subsp. japonica OX=39947 GN=Os06g0677700 PE=4 SV=1	0	CG		Ec_don_walter_1974	Q6AWW5 Ankyrin repeat-containing protein At5g02620 OS=Arabidopsis thaliana OX=3702 GN=At5g02620 PE=1 SV=1	6mA
					Ec_don_walter_1349	NO	0	6mA							Ec_don_walter_2888	NO	1	6mA		Ec_don_walter_1975	NO	6mA
					Ec_don_walter_1351	NO	0	6mA							Ec_don_walter_2896	Q9SJB4 GDSL esterase/lipase At2g04570 OS=Arabidopsis thaliana OX=3702 GN=At2g04570 PE=2 SV=1	0	6mA		Ec_don_walter_1979	Q7XUJ5 Homeobox-leucine zipper protein HOX22 OS=Oryza sativa subsp. japonica OX=39947 GN=HOX22 PE=2 SV=2	6mA
					Ec_don_walter_1359	Q0WQM8 F-box protein At1g53790 OS=Arabidopsis thaliana OX=3702 GN=At1g53790 PE=2 SV=1	0	6mA							Ec_don_walter_2904	NO	1	6mA		Ec_don_walter_1981	Q5QLR5 Probable E3 ubiquitin-protein ligase ZFP1 OS=Oryza sativa subsp. japonica OX=39947 GN=ZFP1 PE=1 SV=1	6mA
					Ec_don_walter_1365	Q8LDC8 Ethylene-responsive transcription factor 1B OS=Arabidopsis thaliana OX=3702 GN=ERF1B PE=1 SV=2	0	6mA							Ec_don_walter_2905	Q8L765 BTB/POZ and MATH domain-containing protein 1 OS=Arabidopsis thaliana OX=3702 GN=BPM1 PE=1 SV=1	1	6mA		Ec_don_walter_1987	NO	6mA
					Ec_don_walter_1366	Q336T5 Expansin-B3 OS=Oryza sativa subsp. japonica OX=39947 GN=EXPB3 PE=2 SV=2	0	CG							Ec_don_walter_2920	NO	0	6mA		Ec_don_walter_2000	Q9ZP41 EG45-like domain containing protein OS=Citrus jambhiri OX=64884 GN=CjBAp12 PE=1 SV=1	CHG
					Ec_don_walter_1368	NO	0	CG							Ec_don_walter_2921	NO	0	6mA		Ec_don_walter_2006	Q948T9 Respiratory burst oxidase homolog protein B OS=Solanum tuberosum OX=4113 GN=RBOHB PE=1 SV=1	CHG
					Ec_don_walter_1370	NO	0	6mA							Ec_don_walter_2935	NO	0	6mA		Ec_don_walter_2008	NO	6mA
					Ec_don_walter_1377	NO	0	6mA							Ec_don_walter_2936	Q8LPF3 Probable pectinesterase 68 OS=Arabidopsis thaliana OX=3702 GN=PME68 PE=2 SV=1	0	6mA		Ec_don_walter_2015	Q7X7A4 MEIOTIC F-BOX protein MOF OS=Oryza sativa subsp. japonica OX=39947 GN=MOF PE=1 SV=2	CG
					Ec_don_walter_1380	NO	1	6mA							Ec_don_walter_2948	NO	0	CHH		Ec_don_walter_2026	NO	6mA,CHG
					Ec_don_walter_1387	NO	0	6mA							Ec_don_walter_2955	P42390 Indole-3-glycerol phosphate lyase, chloroplastic OS=Zea mays OX=4577 GN=BX1 PE=1 SV=2	1	6mA		Ec_don_walter_2028	Q1W5S8 Trehalose 6-phosphate phosphatase RA3 OS=Zea mays OX=4577 GN=RA3 PE=1 SV=1	CHG
					Ec_don_walter_1388	P25803 Vignain OS=Phaseolus vulgaris OX=3885 PE=2 SV=2	0	6mA							Ec_don_walter_2958	O65238 G-type lectin S-receptor-like serine/threonine-protein kinase At5g35370 OS=Arabidopsis thaliana OX=3702 GN=At5g35370 PE=2 SV=2	1	CHH		Ec_don_walter_2029	Q1W5S8 Trehalose 6-phosphate phosphatase RA3 OS=Zea mays OX=4577 GN=RA3 PE=1 SV=1	6mA,CG
					Ec_don_walter_1390	NO	0	CG							Ec_don_walter_2959	NO	1	6mA		Ec_don_walter_2034	P15718 Putative Pol polyprotein from transposon element Bs1 OS=Zea mays OX=4577 PE=4 SV=1	6mA
					Ec_don_walter_1392	NO	0	CHH							Ec_don_walter_2962	NO	0	CHG		Ec_don_walter_2043	Q9CAL3 Cysteine-rich receptor-like protein kinase 2 OS=Arabidopsis thaliana OX=3702 GN=CRK2 PE=1 SV=1	CHG
					Ec_don_walter_1394	Q9C857 GDSL esterase/lipase At1g31550 OS=Arabidopsis thaliana OX=3702 GN=At1g31550 PE=2 SV=1	1	CG							Ec_don_walter_2967	NO	0	6mA		Ec_don_walter_2044	NO	CHG
					Ec_don_walter_1395	NO	0	6mA							Ec_don_walter_2985	NO	1	6mA		Ec_don_walter_2045	NO	6mA
					Ec_don_walter_1400	Q8GXR2 Probable polyol transporter 6 OS=Arabidopsis thaliana OX=3702 GN=PLT6 PE=2 SV=2	0	6mA							Ec_don_walter_2986	Q2QZF1 Disease resistance protein PIK6-NP OS=Oryza sativa subsp. japonica OX=39947 GN=PIK6-NP PE=2 SV=1	0	6mA		Ec_don_walter_2046	Q9SY75 Putative pentatricopeptide repeat-containing protein At1g10330 OS=Arabidopsis thaliana OX=3702 GN=PCMP-E71 PE=3 SV=1	CHG
					Ec_don_walter_1404	Q5JKN2 Putative protein ABIL2 OS=Oryza sativa subsp. japonica OX=39947 GN=Os01g0551800 PE=2 SV=1	1	CG							Ec_don_walter_2996	NO	1	6mA		Ec_don_walter_2055	Q9T072 Transcription factor bHLH25 OS=Arabidopsis thaliana OX=3702 GN=BHLH25 PE=2 SV=2	6mA
					Ec_don_walter_1406	Q40677 Fructose-bisphosphate aldolase, chloroplastic OS=Oryza sativa subsp. japonica OX=39947 GN=ALDP PE=1 SV=2	0	CHG							Ec_don_walter_3006	NO	0	6mA		Ec_don_walter_2062	Q43766 Non-specific lipid-transfer protein 3 OS=Hordeum vulgare OX=4513 GN=LTP3 PE=3 SV=1	6mA
					Ec_don_walter_1407	Q9C911 DNAJ protein JJJ1 homolog OS=Arabidopsis thaliana OX=3702 GN=JJJ1 PE=1 SV=1	0	6mA,CG							Ec_don_walter_3007	Q6Z4G7 COBRA-like protein 6 OS=Oryza sativa subsp. japonica OX=39947 GN=BC1L7 PE=3 SV=1	0	6mA		Ec_don_walter_2064	Q2RAQ5 BTB/POZ domain and ankyrin repeat-containing protein NH5.1 OS=Oryza sativa subsp. japonica OX=39947 GN=NH5.1 PE=1 SV=1	6mA
					Ec_don_walter_1411	NO	0	6mA							Ec_don_walter_3012	Q0J7U6 Protein TPR2 OS=Oryza sativa subsp. japonica OX=39947 GN=TPR2 PE=1 SV=1	1	6mA		Ec_don_walter_2066	Q43255 indolin-2-one monooxygenase OS=Zea mays OX=4577 GN=CYP71C2 PE=1 SV=1	6mA
					Ec_don_walter_1412	NO	0	6mA							Ec_don_walter_3019	NO	1	6mA		Ec_don_walter_2072	NO	6mA
					Ec_don_walter_1413	Q9SB64 Protein NBR1 homolog OS=Arabidopsis thaliana OX=3702 GN=NBR1 PE=1 SV=1	0	6mA							Ec_don_walter_3023	NO	1	6mA		Ec_don_walter_2074	NO	6mA,CG
					Ec_don_walter_1416	NO	0	6mA							Ec_don_walter_3024	NO	0	6mA		Ec_don_walter_2077	NO	6mA
					Ec_don_walter_1417	O49255 NAC transcription factor 29 OS=Arabidopsis thaliana OX=3702 GN=NAC029 PE=2 SV=1	0	6mA							Ec_don_walter_3028	NO	0	6mA		Ec_don_walter_2079	O49459 NAC domain-containing protein 73 OS=Arabidopsis thaliana OX=3702 GN=NAC073 PE=2 SV=1	6mA
					Ec_don_walter_1419	NO	0	CG							Ec_don_walter_3048	NO	0	6mA		Ec_don_walter_2082	NO	6mA
					Ec_don_walter_1422	NO	0	6mA							Ec_don_walter_3054	NO	0	6mA		Ec_don_walter_2083	Q8L7N4 E3 ubiquitin-protein ligase SP1 OS=Arabidopsis thaliana OX=3702 GN=SP1 PE=1 SV=1	6mA
					Ec_don_walter_1424	NO	1	6mA							Ec_don_walter_3056	Q9M080 Ethylene-responsive transcription factor ERF043 OS=Arabidopsis thaliana OX=3702 GN=ERF043 PE=2 SV=1	1	6mA		Ec_don_walter_2091	Q8VZG2Zinc finger protein ZAT9 OS=Arabidopsis thaliana OX=3702 GN=ZAT9 PE=2 SV=1Protein HYPER-SENSITIVITY-RELATED 4 OS=Arabidopsis thaliana OX=3702 GN=HSR4 PE=2 SV=1	6mA
					Ec_don_walter_1425	NO	0	6mA							Ec_don_walter_3059	Q2QMH1 Serine/threonine-protein kinase Nek2 OS=Oryza sativa subsp. japonica OX=39947 GN=NEK2 PE=2 SV=1	1	6mA		Ec_don_walter_2095	NO	6mA
					Ec_don_walter_1426	Q6EPF0 Homeobox-leucine zipper protein ROC5 OS=Oryza sativa subsp. japonica OX=39947 GN=ROC5 PE=2 SV=1	0	6mA							Ec_don_walter_3063	Q9LU24 Putative F-box protein At3g16210 OS=Arabidopsis thaliana OX=3702 GN=At3g16210 PE=4 SV=1	1	6mA		Ec_don_walter_2096	NO	6mA
					Ec_don_walter_1428	NO	0	6mA							Ec_don_walter_3067	NO	0	6mA		Ec_don_walter_2100	NO	6mA
					Ec_don_walter_1432	Q53KS8 Serpin-Z2A OS=Oryza sativa subsp. japonica OX=39947 GN=Os11g0239000 PE=3 SV=1	0	CG												Ec_don_walter_2104	NO	6mA
					Ec_don_walter_1433	Q53KS8 Serpin-Z2A OS=Oryza sativa subsp. japonica OX=39947 GN=Os11g0239000 PE=3 SV=1	0	CG												Ec_don_walter_2105	NO	6mA
					Ec_don_walter_1436	Q9LMJ4 Exocyst complex component EXO70B2 OS=Arabidopsis thaliana OX=3702 GN=EXO70B2 PE=1 SV=1	0	6mA												Ec_don_walter_2107	NO	6mA
					Ec_don_walter_1439	Q9LM66 Cysteine protease XCP2 OS=Arabidopsis thaliana OX=3702 GN=XCP2 PE=1 SV=2	0	6mA												Ec_don_walter_2108	NO	6mA
					Ec_don_walter_1442	NO	1	6mA												Ec_don_walter_2114	Q9LZJ5 ABC transporter C family member 14 OS=Arabidopsis thaliana OX=3702 GN=ABCC14 PE=1 SV=1	6mA
					Ec_don_walter_1443	O64477 G-type lectin S-receptor-like serine/threonine-protein kinase At2g19130 OS=Arabidopsis thaliana OX=3702 GN=At2g19130 PE=2 SV=1	1	6mA												Ec_don_walter_2116	NO	6mA
					Ec_don_walter_1444	NO	0	6mA												Ec_don_walter_2120	NO	6mA
					Ec_don_walter_1449	NO	0	6mA,CHG												Ec_don_walter_2122	O80437 Glycerol-3-phosphate 2-O-acyltransferase 6 OS=Arabidopsis thaliana OX=3702 GN=GPAT6 PE=1 SV=1	CHG
					Ec_don_walter_1453	NO	0	6mA,CHG												Ec_don_walter_2125	Q9LV16 Hydroxyproline O-galactosyltransferase GALT6 OS=Arabidopsis thaliana OX=3702 GN=GALT6 PE=2 SV=2	6mA
					Ec_don_walter_1454	Q9ZWR8 Anthocyanin 5-aromatic acyltransferase OS=Gentiana triflora OX=55190 PE=1 SV=1	0	6mA												Ec_don_walter_2127	NO	6mA
					Ec_don_walter_1455	NO	0	6mA												Ec_don_walter_2128	NO	6mA
					Ec_don_walter_1456	NO	0	6mA												Ec_don_walter_2130	Q93WX6 Cysteine desulfurase 1, chloroplastic OS=Arabidopsis thaliana OX=3702 GN=NFS2 PE=1 SV=1	6mA
					Ec_don_walter_1458	Q7XZU3WAT1-related protein At4g28040 OS=Arabidopsis thaliana OX=3702 GN=At4g28040 PE=2 SV=1Phosphoinositide phosphatase SAC1 OS=Arabidopsis thaliana OX=3702 GN=SAC1 PE=1 SV=1	0	CG												Ec_don_walter_2131	NO	6mA
					Ec_don_walter_1461	Q9FM82 Probable L-gulonolactone oxidase 4 OS=Arabidopsis thaliana OX=3702 GN=GULLO4 PE=2 SV=1	0	6mA												Ec_don_walter_2133	Q6NQK2 SUPPRESSOR OF GAMMA RESPONSE 1 OS=Arabidopsis thaliana OX=3702 GN=SOG1 PE=1 SV=1	6mA
					Ec_don_walter_1462	NO	0	6mA												Ec_don_walter_2136	Q93ZJ9 Protein MLN51 homolog OS=Arabidopsis thaliana OX=3702 GN=MLN51 PE=1 SV=1	6mA,CG
					Ec_don_walter_1463	Q9T042 Protein disulfide-isomerase 5-4 OS=Arabidopsis thaliana OX=3702 GN=PDIL5-4 PE=2 SV=1	0	CHH												Ec_don_walter_2137	NO	6mA
					Ec_don_walter_1468	Q8LA53 Methyl-CpG-binding domain-containing protein 2 OS=Arabidopsis thaliana OX=3702 GN=MBD2 PE=1 SV=1	1	6mA												Ec_don_walter_2138	Q8VZ67 Uncharacterized zinc finger CCHC domain-containing protein At4g19190 OS=Arabidopsis thaliana OX=3702 GN=At4g19190 PE=2 SV=1	CHG
					Ec_don_walter_1469	Q8LA53 Methyl-CpG-binding domain-containing protein 2 OS=Arabidopsis thaliana OX=3702 GN=MBD2 PE=1 SV=1	1	6mA												Ec_don_walter_2139	Q8LDP4 Peptidyl-prolyl cis-trans isomerase CYP19-4 OS=Arabidopsis thaliana OX=3702 GN=CYP19-4 PE=1 SV=2	CHG
					Ec_don_walter_1471	NO	0	6mA												Ec_don_walter_2143	NO	6mA
					Ec_don_walter_1475	NO	0	CHG												Ec_don_walter_2147	NO	CG
					Ec_don_walter_1476	Q0JPT5 Aquaporin NIP1-2 OS=Oryza sativa subsp. japonica OX=39947 GN=NIP1-2 PE=2 SV=2	0	6mA												Ec_don_walter_2151	Q8H0T9 Katanin p80 WD40 repeat-containing subunit B1 homolog OS=Arabidopsis thaliana OX=3702 GN=At5g23430 PE=2 SV=3	6mA
					Ec_don_walter_1478	NO	0	6mA												Ec_don_walter_2153	Q7XKF4 Probable metal-nicotianamine transporter YSL13 OS=Oryza sativa subsp. japonica OX=39947 GN=YSL13 PE=2 SV=2	6mA
					Ec_don_walter_1480	Q9FZ70 F-box/FBD/LRR-repeat protein At1g13570 OS=Arabidopsis thaliana OX=3702 GN=At1g13570 PE=2 SV=1	0	CHG												Ec_don_walter_2155	Q9FGL0 WAT1-related protein At5g47470 OS=Arabidopsis thaliana OX=3702 GN=At5g47470 PE=3 SV=1	6mA
					Ec_don_walter_1483	Q9SRQ1 Cytochrome P450 89A9 OS=Arabidopsis thaliana OX=3702 GN=CYP89A9 PE=2 SV=1	0	6mA												Ec_don_walter_2159	NO	6mA
					Ec_don_walter_1485	NO	0	CHG												Ec_don_walter_2162	Q9FLC0 Peroxidase 52 OS=Arabidopsis thaliana OX=3702 GN=PER52 PE=2 SV=1	6mA
					Ec_don_walter_1486	NO	1	6mA												Ec_don_walter_2163	Q9LYZ2 Putative F-box/LRR-repeat protein At5g02930 OS=Arabidopsis thaliana OX=3702 GN=At5g02930 PE=4 SV=1	6mA
					Ec_don_walter_1488	Q00531 60 kDa jasmonate-induced protein OS=Hordeum vulgare OX=4513 PE=2 SV=1	0	CG												Ec_don_walter_2165	NO	6mA
					Ec_don_walter_1489	NO	0	6mA												Ec_don_walter_2166	NO	CHG
					Ec_don_walter_1490	NO	0	CHG												Ec_don_walter_2168	P13917 Basic 7S globulin OS=Glycine max OX=3847 GN=BG PE=1 SV=2	CHG
					Ec_don_walter_1491	NO	1	6mA												Ec_don_walter_2175	NO	6mA
					Ec_don_walter_1492	NO	1	6mA												Ec_don_walter_2180	Q9FPR3 Serine/threonine-protein kinase EDR1 OS=Arabidopsis thaliana OX=3702 GN=EDR1 PE=1 SV=1	CHG
					Ec_don_walter_1494	NO	0	6mA												Ec_don_walter_2183	NO	6mA
					Ec_don_walter_1495	Q3HRN8 Calcineurin B-like protein 9 OS=Oryza sativa subsp. japonica OX=39947 GN=CBL9 PE=2 SV=2	0	6mA												Ec_don_walter_2194	Q9FGP7 Nuclear transcription factor Y subunit C-6 OS=Arabidopsis thaliana OX=3702 GN=NFYC6 PE=2 SV=1	6mA,CG
					Ec_don_walter_1497	NO	0	6mA												Ec_don_walter_2196	NO	6mA
					Ec_don_walter_1498	NO	0	CG												Ec_don_walter_2198	NO	6mA
					Ec_don_walter_1499	NO	1	6mA												Ec_don_walter_2204	NO	6mA
					Ec_don_walter_1500	NO	0	6mA												Ec_don_walter_2205	C0LGP4 Probable LRR receptor-like serine/threonine-protein kinase At3g47570 OS=Arabidopsis thaliana OX=3702 GN=At3g47570 PE=2 SV=1	6mA
					Ec_don_walter_1501	NO	0	6mA												Ec_don_walter_2206	NO	6mA
					Ec_don_walter_1502	D5JBX0 Germacrene A oxidase OS=Helianthus annuus OX=4232 PE=1 SV=1	0	CG												Ec_don_walter_2213	Q9FVV1 GDSL esterase/lipase At1g71250 OS=Arabidopsis thaliana OX=3702 GN=At1g71250 PE=2 SV=1	CG
					Ec_don_walter_1503	A6YIH8 Premnaspirodiene oxygenase OS=Hyoscyamus muticus OX=35626 GN=CYP71D55 PE=1 SV=1	0	CG												Ec_don_walter_2231	NO	6mA
					Ec_don_walter_1509	NO	0	6mA,CHG												Ec_don_walter_2233	NO	6mA
					Ec_don_walter_1510	NO	0	6mA												Ec_don_walter_2234	P35493 2,3-bisphosphoglycerate-independent phosphoglycerate mutase OS=Ricinus communis OX=3988 PE=1 SV=2	6mA
					Ec_don_walter_1512	NO	0	6mA												Ec_don_walter_2235	Q9SSC7 Protein LURP-one-related 5 OS=Arabidopsis thaliana OX=3702 GN=At1g80120 PE=2 SV=1	6mA
					Ec_don_walter_1513	NO	1	CHG												Ec_don_walter_2238	NO	6mA
					Ec_don_walter_1519	P52581 Isoflavone reductase homolog OS=Lupinus albus OX=3870 PE=2 SV=1	0	CG												Ec_don_walter_2240	Q9S9V9 Putative F-box/LRR-repeat protein 23 OS=Arabidopsis thaliana OX=3702 GN=FBL23 PE=4 SV=1	6mA
					Ec_don_walter_1520	NO	0	6mA												Ec_don_walter_2241	Q9S9V9 Putative F-box/LRR-repeat protein 23 OS=Arabidopsis thaliana OX=3702 GN=FBL23 PE=4 SV=1	6mA
					Ec_don_walter_1521	Q8H0W3 Protein REVEILLE 6 OS=Arabidopsis thaliana OX=3702 GN=RVE6 PE=2 SV=1	0	6mA												Ec_don_walter_2245	Q0JF58 Protein argonaute 4B OS=Oryza sativa subsp. japonica OX=39947 GN=AGO4B PE=2 SV=1	CG
					Ec_don_walter_1526	NO	0	6mA												Ec_don_walter_2246	Q7XA39 Putative disease resistance protein RGA4 OS=Solanum bulbocastanum OX=147425 GN=RGA4 PE=2 SV=1	CG
					Ec_don_walter_1527	NO	0	6mA												Ec_don_walter_2248	Q9M2U3 Protein ALP1-like OS=Arabidopsis thaliana OX=3702 GN=At3g55350 PE=2 SV=1	6mA
					Ec_don_walter_1529	Q9MAB3 Probable nucleolar protein 5-2 OS=Arabidopsis thaliana OX=3702 GN=NOP5-2 PE=1 SV=1	0	6mA												Ec_don_walter_2249	NO	6mA
					Ec_don_walter_1531	Q9M8D3 Probable phosphoribosylformylglycinamidine synthase, chloroplastic/mitochondrial OS=Arabidopsis thaliana OX=3702 GN=At1g74260 PE=2 SV=3	0	6mA												Ec_don_walter_2259	NO	6mA
					Ec_don_walter_1532	Q9LRR4 Putative disease resistance RPP13-like protein 1 OS=Arabidopsis thaliana OX=3702 GN=RPPL1 PE=3 SV=1	0	6mA												Ec_don_walter_2260	NO	6mA
					Ec_don_walter_1533	Q9M2U3 Protein ALP1-like OS=Arabidopsis thaliana OX=3702 GN=At3g55350 PE=2 SV=1	0	6mA												Ec_don_walter_2271	P31862 Bowman-Birk type wound-induced proteinase inhibitor WIP1 OS=Zea mays OX=4577 GN=WIP1 PE=2 SV=1	CG
					Ec_don_walter_1534	NO	0	6mA												Ec_don_walter_2272	P31862 Bowman-Birk type wound-induced proteinase inhibitor WIP1 OS=Zea mays OX=4577 GN=WIP1 PE=2 SV=1	CG
					Ec_don_walter_1535	NO	0	6mA												Ec_don_walter_2274	NO	6mA
					Ec_don_walter_1536	NO	0	CHG												Ec_don_walter_2275	NO	6mA
					Ec_don_walter_1540	P30182 DNA topoisomerase 2 OS=Arabidopsis thaliana OX=3702 GN=TOP2 PE=2 SV=2	0	CG												Ec_don_walter_2285	NO	6mA
					Ec_don_walter_1541	NO	0	6mA												Ec_don_walter_2289	NO	6mA
					Ec_don_walter_1543	NO	0	6mA												Ec_don_walter_2295	NO	6mA
					Ec_don_walter_1551	Q5MAU8 Probable inactive purple acid phosphatase 27 OS=Arabidopsis thaliana OX=3702 GN=PAP27 PE=2 SV=1	0	6mA												Ec_don_walter_2296	NO	6mA
					Ec_don_walter_1552	NO	0	6mA												Ec_don_walter_2297	P14897 Low molecular mass early light-inducible protein HV90, chloroplastic OS=Hordeum vulgare OX=4513 PE=2 SV=1	6mA
					Ec_don_walter_1553	NO	1	6mA												Ec_don_walter_2300	Q94F40 GDSL esterase/lipase At1g28600 OS=Arabidopsis thaliana OX=3702 GN=At1g28600 PE=2 SV=1	6mA
					Ec_don_walter_1554	O49879 Receptor-like protein Cf-9 homolog OS=Solanum lycopersicum OX=4081 GN=HCR9-0 PE=2 SV=2	0	CG												Ec_don_walter_2304	NO	CG
					Ec_don_walter_1555	Q7X7A4 MEIOTIC F-BOX protein MOF OS=Oryza sativa subsp. japonica OX=39947 GN=MOF PE=1 SV=2	0	6mA												Ec_don_walter_2307	Q9M5X8 Non-specific lipid-transfer protein OS=Prunus avium OX=42229 PE=1 SV=1	6mA
					Ec_don_walter_1556	NO	0	CHG												Ec_don_walter_2309	NO	6mA
					Ec_don_walter_1557	NO	0	6mA												Ec_don_walter_2313	NO	6mA
					Ec_don_walter_1563	Q9LK40 DNA-directed RNA polymerases IV and V subunit 2 OS=Arabidopsis thaliana OX=3702 GN=NRPD2 PE=1 SV=1	0	6mA												Ec_don_walter_2314	Q9SIJ9 Putative pectinesterase 11 OS=Arabidopsis thaliana OX=3702 GN=PME11 PE=3 SV=1	6mA,CG
					Ec_don_walter_1564	Q9LVW4 Transcription factor MYB118 OS=Arabidopsis thaliana OX=3702 GN=MYB118 PE=2 SV=1	0	6mA												Ec_don_walter_2319	NO	CHG
					Ec_don_walter_1566	Q5NBI2 Actin-related protein 6 OS=Oryza sativa subsp. japonica OX=39947 GN=ARP6 PE=2 SV=1	0	6mA												Ec_don_walter_2320	Q4PR49 Expansin-A17 OS=Oryza sativa subsp. japonica OX=39947 GN=EXPA17 PE=2 SV=2	CG
					Ec_don_walter_1567	NO	0	6mA												Ec_don_walter_2322	A2Y8B9 Protein arginine N-methyltransferase 7 OS=Oryza sativa subsp. indica OX=39946 GN=PRMT7 PE=3 SV=3	6mA
					Ec_don_walter_1568	Q688Q9 Glutamate--cysteine ligase A, chloroplastic OS=Oryza sativa subsp. japonica OX=39947 GN=GSH1-1 PE=2 SV=1	0	CG												Ec_don_walter_2323	Q5M729 Dihydrolipoyllysine-residue acetyltransferase component 3 of pyruvate dehydrogenase complex, mitochondrial OS=Arabidopsis thaliana OX=3702 GN=At1g54220 PE=1 SV=1	6mA,CG
					Ec_don_walter_1570	Q9SXZ2 Protein FLOWERING LOCUS T OS=Arabidopsis thaliana OX=3702 GN=FT PE=1 SV=2	1	CHH												Ec_don_walter_2325	P0C2F6 Putative ribonuclease H protein At1g65750 OS=Arabidopsis thaliana OX=3702 GN=At1g65750 PE=3 SV=1	6mA,CG
					Ec_don_walter_1572	Q9FHG4 Probable L-type lectin-domain containing receptor kinase S.7 OS=Arabidopsis thaliana OX=3702 GN=LECRKS7 PE=2 SV=1	1	6mA												Ec_don_walter_2328	O22307 Cytochrome P450 71D11 (Fragment) OS=Lotus japonicus OX=34305 GN=CYP71D11 PE=2 SV=1	6mA
					Ec_don_walter_1573	Q9FLF0 40S ribosomal protein S9-2 OS=Arabidopsis thaliana OX=3702 GN=RPS9C PE=1 SV=1	1	CHG												Ec_don_walter_2332	NO	6mA,CG
					Ec_don_walter_1580	NO	1	6mA												Ec_don_walter_2341	Q9FNZ2 Zinc finger CCCH domain-containing protein 48 OS=Arabidopsis thaliana OX=3702 GN=ZFWD1 PE=2 SV=1	6mA
					Ec_don_walter_1582	NO	0	6mA												Ec_don_walter_2345	NO	6mA,CG
					Ec_don_walter_1588	Q6NNN0 Protein RADIALIS-like 3 OS=Arabidopsis thaliana OX=3702 GN=RL3 PE=2 SV=1	0	6mA												Ec_don_walter_2347	NO	CHG
					Ec_don_walter_1593	Q6WNQ8 Cytochrome P450 81E8 OS=Medicago truncatula OX=3880 GN=CYP81E8 PE=2 SV=1	1	6mA												Ec_don_walter_2348	NO	6mA
					Ec_don_walter_1595	Q8VYJ2 AT-hook motif nuclear-localized protein 1 OS=Arabidopsis thaliana OX=3702 GN=AHL1 PE=1 SV=1	0	6mA												Ec_don_walter_2352	C0LGP4 Probable LRR receptor-like serine/threonine-protein kinase At3g47570 OS=Arabidopsis thaliana OX=3702 GN=At3g47570 PE=2 SV=1	6mA
					Ec_don_walter_1597	NO	0	6mA												Ec_don_walter_2353	Q9SWG3 Protein FAR-RED IMPAIRED RESPONSE 1 OS=Arabidopsis thaliana OX=3702 GN=FAR1 PE=1 SV=1	6mA
					Ec_don_walter_1598	NO	0	CHG												Ec_don_walter_2355	Q9LYU8 Aspartokinase 1, chloroplastic OS=Arabidopsis thaliana OX=3702 GN=AK1 PE=1 SV=1	6mA
					Ec_don_walter_1604	Q6NLV4 Flowering time control protein FY OS=Arabidopsis thaliana OX=3702 GN=FY PE=1 SV=1	0	6mA												Ec_don_walter_2356	Q9FUZ7 Protein SCARECROW OS=Zea mays OX=4577 GN=SCR PE=2 SV=1	6mA
					Ec_don_walter_1605	NO	0	6mA												Ec_don_walter_2357	Q9LYU8 Aspartokinase 1, chloroplastic OS=Arabidopsis thaliana OX=3702 GN=AK1 PE=1 SV=1	6mA
					Ec_don_walter_1606	NO	0	6mA												Ec_don_walter_2359	NO	6mA
					Ec_don_walter_1608	NO	0	6mA												Ec_don_walter_2360	NO	CHG
					Ec_don_walter_1609	NO	0	6mA												Ec_don_walter_2361	Q9ZW33 Mitochondrial import inner membrane translocase subunit TIM10 OS=Arabidopsis thaliana OX=3702 GN=TIM10 PE=1 SV=1	CHG
					Ec_don_walter_1611	A2WQG7 Probable histone H2A.5 OS=Oryza sativa subsp. indica OX=39946 GN=OsI_002060 PE=3 SV=1	0	6mA												Ec_don_walter_2362	Q8W2B7 DIMBOA UDP-glucosyltransferase BX8 OS=Zea mays OX=4577 GN=Bx8 PE=1 SV=1	6mA
					Ec_don_walter_1613	NO	0	6mA												Ec_don_walter_2363	NO	CHG
					Ec_don_walter_1614	NO	0	6mA												Ec_don_walter_2366	Q8SAB7 Guanine nucleotide exchange factor SPIKE 1 OS=Arabidopsis thaliana OX=3702 GN=SPK1 PE=1 SV=1	CHG
					Ec_don_walter_1617	Q9SQK3 Ankyrin repeat domain-containing protein EMB506, chloroplastic OS=Arabidopsis thaliana OX=3702 GN=EMB506 PE=1 SV=1	0	6mA												Ec_don_walter_2367	Q10M12 Ricin B-like lectin R40C1 OS=Oryza sativa subsp. japonica OX=39947 GN=R40C1 PE=1 SV=1	CG
					Ec_don_walter_1621	Q9LFT0 Protein trichome birefringence-like 19 OS=Arabidopsis thaliana OX=3702 GN=TBL19 PE=3 SV=1	0	6mA												Ec_don_walter_2371	NO	6mA
					Ec_don_walter_1623	NO	0	CHH												Ec_don_walter_2372	O49285 ACT domain-containing protein ACR3 OS=Arabidopsis thaliana OX=3702 GN=ACR3 PE=2 SV=1	CG
					Ec_don_walter_1626	O49730 Phospho-N-acetylmuramoyl-pentapeptide-transferase homolog OS=Arabidopsis thaliana OX=3702 GN=ATTRANS 11 PE=2 SV=3	1	6mA												Ec_don_walter_2376	Q8RWJ7 Protein SAWADEE HOMEODOMAIN HOMOLOG 2 OS=Arabidopsis thaliana OX=3702 GN=SHH2 PE=2 SV=1	6mA,CG
					Ec_don_walter_1627	NO	1	6mA												Ec_don_walter_2381	A2WSH0 ABC transporter G family member 36 OS=Oryza sativa subsp. indica OX=39946 GN=ABCG36 PE=2 SV=1	6mA
					Ec_don_walter_1628	NO	1	6mA												Ec_don_walter_2382	NO	6mA
					Ec_don_walter_1629	Q6NLY8 HVA22-like protein k OS=Arabidopsis thaliana OX=3702 GN=HVA22K PE=2 SV=1	0	6mA,CHG												Ec_don_walter_2388	NO	CG
					Ec_don_walter_1630	NO	0	6mA												Ec_don_walter_2390	Q9FLS0 F-box protein At5g07610 OS=Arabidopsis thaliana OX=3702 GN=At5g07610 PE=2 SV=1	6mA
					Ec_don_walter_1637	P43156 Thiol protease SEN102 OS=Hemerocallis sp. OX=29711 GN=SEN102 PE=2 SV=1	0	6mA												Ec_don_walter_2396	Q9FKD9 Putative E3 ubiquitin-protein ligase SINA-like 6 OS=Arabidopsis thaliana OX=3702 GN=At5g37870 PE=3 SV=1	6mA,CHH
					Ec_don_walter_1639	NO	0	6mA												Ec_don_walter_2397	NO	6mA
					Ec_don_walter_1640	NO	0	6mA												Ec_don_walter_2398	Q7XA77 E3 ubiquitin-protein ligase SINA-like 5 OS=Arabidopsis thaliana OX=3702 GN=At1g66660 PE=2 SV=2	6mA
					Ec_don_walter_1641	NO	1	6mA												Ec_don_walter_2399	NO	CHH
					Ec_don_walter_1643	Q9LQI7 Probable complex I intermediate-associated protein 30 OS=Arabidopsis thaliana OX=3702 GN=At1g17350 PE=1 SV=2	0	CG												Ec_don_walter_2400	P53393 Low affinity sulfate transporter 3 OS=Stylosanthes hamata OX=37660 GN=ST3 PE=2 SV=1	CHG
					Ec_don_walter_1644	NO	0	CG												Ec_don_walter_2402	NO	6mA
					Ec_don_walter_1645	NO	0	CG												Ec_don_walter_2408	NO	CHH
					Ec_don_walter_1648	O64733 UDP-glycosyltransferase 87A2 OS=Arabidopsis thaliana OX=3702 GN=UGT87A2 PE=1 SV=1	1	6mA												Ec_don_walter_2413	Q9LFL5 Pentatricopeptide repeat-containing protein At5g16860 OS=Arabidopsis thaliana OX=3702 GN=PCMP-H92 PE=2 SV=1	CHH
					Ec_don_walter_1654	NO	0	6mA												Ec_don_walter_2414	NO	CHH
					Ec_don_walter_1660	NO	1	CG,CHG												Ec_don_walter_2416	Q7X7A4 MEIOTIC F-BOX protein MOF OS=Oryza sativa subsp. japonica OX=39947 GN=MOF PE=1 SV=2	6mA
					Ec_don_walter_1661	Q75LR2 Phospho-2-dehydro-3-deoxyheptonate aldolase 1, chloroplastic OS=Oryza sativa subsp. japonica OX=39947 GN=DAHPS1 PE=2 SV=2	0	CHG,CHH												Ec_don_walter_2420	NO	CHG
					Ec_don_walter_1662	NO	0	6mA												Ec_don_walter_2426	P15490 Stem 28 kDa glycoprotein OS=Glycine max OX=3847 GN=VSPA PE=2 SV=1	6mA
					Ec_don_walter_1666	NO	0	6mA												Ec_don_walter_2441	NO	6mA
					Ec_don_walter_1669	Q9AS33 NPL4-like protein OS=Oryza sativa subsp. japonica OX=39947 GN=Os01g0377700 PE=2 SV=1	0	6mA												Ec_don_walter_2445	NO	CHH
					Ec_don_walter_1670	NO	0	6mA												Ec_don_walter_2449	NO	CHH
					Ec_don_walter_1678	NO	0	6mA												Ec_don_walter_2459	NO	CG
					Ec_don_walter_1680	NO	0	6mA												Ec_don_walter_2463	Q1G391 F-box protein At4g00893 OS=Arabidopsis thaliana OX=3702 GN=At4g00893 PE=2 SV=1	6mA
					Ec_don_walter_1681	F4J4C8 Dolichol kinase EVAN OS=Arabidopsis thaliana OX=3702 GN=EVN PE=2 SV=1	0	CG,CHG												Ec_don_walter_2466	Q84Q51 Endoglucanase 21 OS=Oryza sativa subsp. japonica OX=39947 GN=GLU9 PE=2 SV=1	6mA,CG
					Ec_don_walter_1684	NO	0	6mA												Ec_don_walter_2467	O24174 Betaine aldehyde dehydrogenase 1 OS=Oryza sativa subsp. japonica OX=39947 GN=BADH1 PE=1 SV=1	CG
					Ec_don_walter_1692	NO	1	6mA												Ec_don_walter_2468	Q9FF12 Flavin-containing monooxygenase FMO GS-OX-like 9 OS=Arabidopsis thaliana OX=3702 GN=At5g07800 PE=2 SV=1	6mA
					Ec_don_walter_1702	NO	1	6mA												Ec_don_walter_2469	Q9LU24 Putative F-box protein At3g16210 OS=Arabidopsis thaliana OX=3702 GN=At3g16210 PE=4 SV=1	6mA
					Ec_don_walter_1707	Q7XA40 Putative disease resistance protein RGA3 OS=Solanum bulbocastanum OX=147425 GN=RGA3 PE=2 SV=2	0	6mA												Ec_don_walter_2470	P0C2G0 F-box/LRR-repeat protein At1g06630 OS=Arabidopsis thaliana OX=3702 GN=At1g06630 PE=2 SV=1	6mA
					Ec_don_walter_1712	NO	0	6mA												Ec_don_walter_2472	NO	CHH
					Ec_don_walter_1713	P42744 NEDD8-activating enzyme E1 regulatory subunit AXR1 OS=Arabidopsis thaliana OX=3702 GN=AXR1 PE=1 SV=1	1	6mA												Ec_don_walter_2477	Q9FHK9 Probable mediator of RNA polymerase II transcription subunit 26b OS=Arabidopsis thaliana OX=3702 GN=MED26B PE=2 SV=1	6mA,CG
					Ec_don_walter_1714	NO	1	6mA												Ec_don_walter_2481	NO	6mA
					Ec_don_walter_1718	Q9LT75 Phosphatidylinositol 3,4,5-trisphosphate 3-phosphatase and protein-tyrosine-phosphatase PTEN2A OS=Arabidopsis thaliana OX=3702 GN=PTEN2A PE=1 SV=1	0	CHG												Ec_don_walter_2482	Q9LZJ5 ABC transporter C family member 14 OS=Arabidopsis thaliana OX=3702 GN=ABCC14 PE=1 SV=1	6mA
					Ec_don_walter_1720	NO	0	6mA												Ec_don_walter_2483	Q6AVI0 Zinc finger BED domain-containing protein RICESLEEPER 2 OS=Oryza sativa subsp. japonica OX=39947 GN=Os03g0733400 PE=2 SV=1	6mA
					Ec_don_walter_1721	NO	0	6mA												Ec_don_walter_2490	NO	CHG
					Ec_don_walter_1722	NO	1	6mA												Ec_don_walter_2494	P49398 40S ribosomal protein S4 OS=Oryza sativa subsp. japonica OX=39947 GN=RPS4 PE=2 SV=3	6mA
					Ec_don_walter_1726	Q0JQS5 Probable zinc metalloprotease EGY2, chloroplastic OS=Oryza sativa subsp. japonica OX=39947 GN=EGY2 PE=2 SV=1	0	6mA												Ec_don_walter_2497	Q9XE33 Nuclear transcription factor Y subunit C-6 OS=Oryza sativa subsp. japonica OX=39947 GN=NFYC6 PE=1 SV=1	6mA
					Ec_don_walter_1727	NO	0	6mA												Ec_don_walter_2508	Q9FHA7 Transcription factor HEC1 OS=Arabidopsis thaliana OX=3702 GN=HEC1 PE=1 SV=1	6mA
					Ec_don_walter_1729	Q6Z6K9 Allene oxide synthase 4 OS=Oryza sativa subsp. japonica OX=39947 GN=CYP74A4 PE=2 SV=1	0	CG												Ec_don_walter_2509	C5Y8Z8 Glutamyl-tRNA(Gln) amidotransferase subunit A, chloroplastic/mitochondrial OS=Sorghum bicolor OX=4558 GN=GATA PE=3 SV=1	CHG
					Ec_don_walter_1731	NO	0	6mA												Ec_don_walter_2517	NO	CHG
					Ec_don_walter_1732	NO	0	6mA												Ec_don_walter_2523	A2XUW1 Cyclin-dependent kinase G-2 OS=Oryza sativa subsp. indica OX=39946 GN=CDKG-2 PE=3 SV=1	6mA
					Ec_don_walter_1734	A3KPE8 Small RNA degrading nuclease 1 OS=Arabidopsis thaliana OX=3702 GN=SDN1 PE=2 SV=1	0	6mA												Ec_don_walter_2527	NO	6mA
					Ec_don_walter_1736	P59278 Uncharacterized protein At1g51745 OS=Arabidopsis thaliana OX=3702 GN=At1g51745 PE=2 SV=2	0	6mA												Ec_don_walter_2535	NO	6mA
					Ec_don_walter_1739	NO	0	6mA												Ec_don_walter_2536	NO	6mA
					Ec_don_walter_1743	NO	0	6mA												Ec_don_walter_2540	NO	CHH
					Ec_don_walter_1745	Q9SD53 UPF0481 protein At3g47200 OS=Arabidopsis thaliana OX=3702 GN=At3g47200 PE=2 SV=1	0	CG												Ec_don_walter_2546	NO	6mA
					Ec_don_walter_1748	NO	0	6mA												Ec_don_walter_2550	NO	6mA
					Ec_don_walter_1749	NO	0	CHG												Ec_don_walter_2553	Q766C3 Aspartic proteinase nepenthesin-1 OS=Nepenthes gracilis OX=150966 GN=nep1 PE=1 SV=1	CHG
					Ec_don_walter_1753	F4HU58 tRNA-specific adenosine deaminase TAD1 OS=Arabidopsis thaliana OX=3702 GN=TAD1 PE=1 SV=1	0	CHG												Ec_don_walter_2554	NO	6mA
					Ec_don_walter_1755	Q9LVU8 Protein RKD4 OS=Arabidopsis thaliana OX=3702 GN=RKD4 PE=3 SV=1	1	CG												Ec_don_walter_2569	Q4V3D9 Protein STRICTOSIDINE SYNTHASE-LIKE 10 OS=Arabidopsis thaliana OX=3702 GN=SSL10 PE=2 SV=1	6mA
					Ec_don_walter_1756	NO	0	6mA												Ec_don_walter_2571	NO	6mA
					Ec_don_walter_1760	NO	0	6mA												Ec_don_walter_2577	NO	6mA
					Ec_don_walter_1761	NO	1	6mA												Ec_don_walter_2578	NO	6mA
					Ec_don_walter_1763	NO	0	6mA												Ec_don_walter_2579	NO	6mA
					Ec_don_walter_1764	NO	0	6mA												Ec_don_walter_2584	P51076 Chalcone synthase RJ5 (Fragment) OS=Fragaria ananassa OX=3747 PE=2 SV=1	6mA
					Ec_don_walter_1765	NO	0	6mA												Ec_don_walter_2586	A2YMH5 Probable mixed-linked glucan synthase 3 OS=Oryza sativa subsp. indica OX=39946 GN=CSLF3 PE=3 SV=1	6mA
					Ec_don_walter_1767	NO	0	CG												Ec_don_walter_2592	NO	6mA
					Ec_don_walter_1768	NO	0	6mA												Ec_don_walter_2593	NO	6mA
					Ec_don_walter_1770	NO	1	6mA												Ec_don_walter_2594	NO	6mA
					Ec_don_walter_1774	NO	0	6mA												Ec_don_walter_2612	Q9M015 Uncharacterized protein At5g01610 OS=Arabidopsis thaliana OX=3702 GN=At5g01610 PE=1 SV=1	6mA
					Ec_don_walter_1775	A2WNM0 Auxin-responsive protein IAA4 OS=Oryza sativa subsp. indica OX=39946 GN=IAA4 PE=2 SV=1	1	6mA												Ec_don_walter_2617	NO	6mA
					Ec_don_walter_1776	Q9M8J9 BTB/POZ and MATH domain-containing protein 2 OS=Arabidopsis thaliana OX=3702 GN=BPM2 PE=1 SV=1	1	6mA												Ec_don_walter_2618	NO	6mA
					Ec_don_walter_1780	Q0IGK1 Methyl-CpG-binding domain protein 4-like protein OS=Arabidopsis thaliana OX=3702 GN=MBD4L PE=1 SV=1	1	6mA												Ec_don_walter_2620	Q43716 Anthocyanidin 3-O-glucosyltransferase OS=Petunia hybrida OX=4102 GN=RT PE=2 SV=1	CHG
					Ec_don_walter_1781	Q01J96 Cyclin-B2-1 OS=Oryza sativa subsp. indica OX=39946 GN=CYCB2-1 PE=1 SV=1	0	6mA												Ec_don_walter_2624	NO	6mA
					Ec_don_walter_1782	Q40742 Probable ubiquitin receptor RAD23 OS=Oryza sativa subsp. japonica OX=39947 GN=RAD23 PE=1 SV=2	0	6mA												Ec_don_walter_2630	NO	6mA
					Ec_don_walter_1783	Q94CH6 GDSL esterase/lipase EXL3 OS=Arabidopsis thaliana OX=3702 GN=EXL3 PE=2 SV=1	0	6mA												Ec_don_walter_2631	Q75I75 Expansin-A31 OS=Oryza sativa subsp. japonica OX=39947 GN=EXPA31 PE=2 SV=2	CHG
					Ec_don_walter_1786	Q2QZF1 Disease resistance protein PIK6-NP OS=Oryza sativa subsp. japonica OX=39947 GN=PIK6-NP PE=2 SV=1	0	6mA												Ec_don_walter_2633	NO	6mA,CG
					Ec_don_walter_1787	C0LGP4 Probable LRR receptor-like serine/threonine-protein kinase At3g47570 OS=Arabidopsis thaliana OX=3702 GN=At3g47570 PE=2 SV=1	1	6mA												Ec_don_walter_2635	NO	6mA
					Ec_don_walter_1788	NO	0	6mA												Ec_don_walter_2655	Q9LIC3 Putative pentatricopeptide repeat-containing protein At3g13770, mitochondrial OS=Arabidopsis thaliana OX=3702 GN=PCMP-H85 PE=3 SV=1	CHG
					Ec_don_walter_1790	NO	0	6mA												Ec_don_walter_2656	Q9ZRT1 Protein gamma response 1 OS=Arabidopsis thaliana OX=3702 GN=GR1 PE=1 SV=2	CHG
					Ec_don_walter_1791	NO	0	6mA												Ec_don_walter_2657	O04529 Metalloendoproteinase 2-MMP OS=Arabidopsis thaliana OX=3702 GN=2MMP PE=1 SV=1	CHG
					Ec_don_walter_1796	P48979 Polygalacturonase OS=Prunus persica OX=3760 PE=2 SV=1	1	6mA												Ec_don_walter_2658	Q9FHK9 Probable mediator of RNA polymerase II transcription subunit 26b OS=Arabidopsis thaliana OX=3702 GN=MED26B PE=2 SV=1	6mA
					Ec_don_walter_1799	NO	0	6mA												Ec_don_walter_2659	NO	6mA
					Ec_don_walter_1801	NO	0	6mA												Ec_don_walter_2662	NO	6mA
					Ec_don_walter_1803	Q10S55 ATP phosphoribosyltransferase, chloroplastic OS=Oryza sativa subsp. japonica OX=39947 GN=Os03g0134300 PE=3 SV=1	1	6mA												Ec_don_walter_2666	NO	6mA
					Ec_don_walter_1805	Q3E7D0 Nucleobase-ascorbate transporter 12 OS=Arabidopsis thaliana OX=3702 GN=NAT12 PE=1 SV=3	1	CHG												Ec_don_walter_2667	NO	CG
					Ec_don_walter_1806	NO	0	CHH												Ec_don_walter_2670	Q2R8L1 Disease resistance protein RGA5 OS=Oryza sativa subsp. japonica OX=39947 GN=RGA5 PE=2 SV=1	6mA,CG
					Ec_don_walter_1808	Q9LVW4 Transcription factor MYB118 OS=Arabidopsis thaliana OX=3702 GN=MYB118 PE=2 SV=1	0	6mA												Ec_don_walter_2671	NO	6mA
					Ec_don_walter_1809	NO	0	6mA												Ec_don_walter_2673	NO	6mA
					Ec_don_walter_1811	NO	0	CG												Ec_don_walter_2676	G9LZD7 Probable inactive leucine-rich repeat receptor kinase XIAO OS=Oryza sativa subsp. japonica OX=39947 GN=XIAO PE=2 SV=1	6mA,CHG
					Ec_don_walter_1815	NO	0	6mA												Ec_don_walter_2677	NO	CHG
					Ec_don_walter_1818	NO	0	6mA												Ec_don_walter_2678	Q9LTS4 Putative transcription factor bHLH041 OS=Arabidopsis thaliana OX=3702 GN=BHLH41 PE=3 SV=1	6mA
					Ec_don_walter_1819	NO	0	6mA												Ec_don_walter_2679	NO	6mA
					Ec_don_walter_1822	O23887 Indole-3-acetaldehyde oxidase OS=Zea mays OX=4577 GN=AO1 PE=1 SV=1	0	6mA												Ec_don_walter_2687	NO	6mA
					Ec_don_walter_1823	Q8L765 BTB/POZ and MATH domain-containing protein 1 OS=Arabidopsis thaliana OX=3702 GN=BPM1 PE=1 SV=1	0	6mA												Ec_don_walter_2690	NO	6mA
					Ec_don_walter_1828	NO	0	6mA												Ec_don_walter_2692	Q9M9T0 Probable F-box protein At1g14315 OS=Arabidopsis thaliana OX=3702 GN=At1g14315 PE=2 SV=1	6mA
					Ec_don_walter_1830	NO	0	6mA												Ec_don_walter_2693	P14897 Low molecular mass early light-inducible protein HV90, chloroplastic OS=Hordeum vulgare OX=4513 PE=2 SV=1	6mA
					Ec_don_walter_1831	P53684 Calcium-dependent protein kinase 7 OS=Oryza sativa subsp. japonica OX=39947 GN=CPK7 PE=2 SV=2	0	6mA												Ec_don_walter_2696	NO	6mA
					Ec_don_walter_1836	NO	0	6mA												Ec_don_walter_2707	NO	6mA
					Ec_don_walter_1837	Q9LS28 Transcription factor GTE12 OS=Arabidopsis thaliana OX=3702 GN=GTE12 PE=2 SV=2	1	6mA,CHG												Ec_don_walter_2708	NO	6mA
					Ec_don_walter_1838	Q9FK02 Ribosomal RNA small subunit methyltransferase, mitochondrial OS=Arabidopsis thaliana OX=3702 GN=DIM1B PE=1 SV=1	0	6mA												Ec_don_walter_2711	NO	6mA
					Ec_don_walter_1839	NO	0	6mA												Ec_don_walter_2712	NO	CG
					Ec_don_walter_1841	P81713 Bowman-Birk type trypsin inhibitor OS=Triticum aestivum OX=4565 PE=1 SV=1	0	6mA												Ec_don_walter_2720	Q9LUP5 F-box/kelch-repeat protein At3g17530 OS=Arabidopsis thaliana OX=3702 GN=At3g17530 PE=2 SV=2	6mA
					Ec_don_walter_1842	NO	0	6mA												Ec_don_walter_2721	NO	6mA
					Ec_don_walter_1843	NO	0	6mA												Ec_don_walter_2722	NO	6mA
					Ec_don_walter_1846	NO	0	6mA												Ec_don_walter_2725	NO	6mA
					Ec_don_walter_1848	NO	0	CHG												Ec_don_walter_2727	Q9FNK5 F-box protein At5g46170 OS=Arabidopsis thaliana OX=3702 GN=At5g46170 PE=2 SV=1	CG
					Ec_don_walter_1849	NO	1	6mA												Ec_don_walter_2728	NO	6mA
					Ec_don_walter_1856	O23304 Serine/threonine-protein kinase BLUS1 OS=Arabidopsis thaliana OX=3702 GN=BLUS1 PE=1 SV=1	0	6mA												Ec_don_walter_2730	NO	6mA
					Ec_don_walter_1857	Q94CG0 CBL-interacting serine/threonine-protein kinase 21 OS=Arabidopsis thaliana OX=3702 GN=CIPK21 PE=1 SV=1	0	6mA												Ec_don_walter_2731	O80683 Calmodulin-binding protein 25 OS=Arabidopsis thaliana OX=3702 GN=CAMBP25 PE=1 SV=1	CHG
					Ec_don_walter_1858	NO	0	6mA												Ec_don_walter_2739	Q8S8N3 CLAVATA3/ESR (CLE)-related protein 6 OS=Arabidopsis thaliana OX=3702 GN=CLE6 PE=2 SV=1	6mA
					Ec_don_walter_1859	NO	0	6mA												Ec_don_walter_2746	NO	6mA
					Ec_don_walter_1863	NO	1	6mA												Ec_don_walter_2749	NO	6mA
					Ec_don_walter_1865	NO	0	CHH												Ec_don_walter_2751	NO	6mA,CHH
					Ec_don_walter_1866	NO	0	6mA												Ec_don_walter_2754	NO	6mA
					Ec_don_walter_1868	NO	0	6mA												Ec_don_walter_2757	F8WKW0 Crocetin glucosyltransferase, chloroplastic OS=Gardenia jasminoides OX=114476 GN=UGT75L6 PE=1 SV=1	CHG
					Ec_don_walter_1872	Q9M2U3 Protein ALP1-like OS=Arabidopsis thaliana OX=3702 GN=At3g55350 PE=2 SV=1	0	6mA												Ec_don_walter_2759	NO	6mA
					Ec_don_walter_1873	P0C2F6 Putative ribonuclease H protein At1g65750 OS=Arabidopsis thaliana OX=3702 GN=At1g65750 PE=3 SV=1	0	6mA												Ec_don_walter_2761	NO	6mA
					Ec_don_walter_1874	Q8L765 BTB/POZ and MATH domain-containing protein 1 OS=Arabidopsis thaliana OX=3702 GN=BPM1 PE=1 SV=1	0	6mA												Ec_don_walter_2769	NO	6mA
					Ec_don_walter_1881	NO	1	6mA												Ec_don_walter_2772	P0DN97 Precursor of CEP8 OS=Arabidopsis thaliana OX=3702 GN=CEP8 PE=2 SV=1	6mA
					Ec_don_walter_1883	NO	0	6mA												Ec_don_walter_2773	NO	6mA
					Ec_don_walter_1884	Q9SF78 GDSL esterase/lipase At1g71691 OS=Arabidopsis thaliana OX=3702 GN=At1g71691 PE=2 SV=1	1	6mA												Ec_don_walter_2776	F4KIB2 Transmembrane 9 superfamily member 8 OS=Arabidopsis thaliana OX=3702 GN=TMN8 PE=2 SV=1	CHG
					Ec_don_walter_1886	Q6NLQ8 E3 ubiquitin-protein ligase XBAT32 OS=Arabidopsis thaliana OX=3702 GN=XBAT32 PE=1 SV=1	0	CHH												Ec_don_walter_2777	NO	6mA
					Ec_don_walter_1890	NO	1	6mA												Ec_don_walter_2783	Q9SJ78 Putative F-box protein At2g04810 OS=Arabidopsis thaliana OX=3702 GN=At2g04810 PE=4 SV=1	6mA
					Ec_don_walter_1891	NO	0	6mA												Ec_don_walter_2786	NO	6mA
					Ec_don_walter_1892	Q6NKX3 F-box/FBD/LRR-repeat protein At2g04230 OS=Arabidopsis thaliana OX=3702 GN=At2g04230 PE=2 SV=1	0	6mA												Ec_don_walter_2788	NO	CG
					Ec_don_walter_1894	NO	0	6mA												Ec_don_walter_2790	NO	6mA
					Ec_don_walter_1899	NO	0	6mA												Ec_don_walter_2796	Q8GUH1 U-box domain-containing protein 33 OS=Arabidopsis thaliana OX=3702 GN=PUB33 PE=2 SV=2	6mA
					Ec_don_walter_1901	NO	0	6mA												Ec_don_walter_2803	Q9FT97Protein HYPER-SENSITIVITY-RELATED 4 OS=Arabidopsis thaliana OX=3702 GN=HSR4 PE=2 SV=1Alpha-galactosidase 1 OS=Arabidopsis thaliana OX=3702 GN=AGAL1 PE=2 SV=1	6mA
					Ec_don_walter_1902	NO	0	6mA												Ec_don_walter_2805	NO	6mA
					Ec_don_walter_1904	NO	0	6mA												Ec_don_walter_2808	Q9M0G0 Glutathione hydrolase 3 OS=Arabidopsis thaliana OX=3702 GN=GGT3 PE=2 SV=1	6mA
					Ec_don_walter_1907	Q8RX22 MND1-interacting protein 1 OS=Arabidopsis thaliana OX=3702 GN=MIP1 PE=1 SV=1	0	6mA												Ec_don_walter_2809	Q7XA77 E3 ubiquitin-protein ligase SINA-like 5 OS=Arabidopsis thaliana OX=3702 GN=At1g66660 PE=2 SV=2	6mA
					Ec_don_walter_1908	NO	0	6mA												Ec_don_walter_2824	NO	6mA
					Ec_don_walter_1909	Q2QXJ2 Germin-like protein 12-2 OS=Oryza sativa subsp. japonica OX=39947 GN=Os12g0154800 PE=2 SV=1	0	CHG												Ec_don_walter_2829	Q9LFT0 Protein trichome birefringence-like 19 OS=Arabidopsis thaliana OX=3702 GN=TBL19 PE=3 SV=1	6mA
					Ec_don_walter_1910	Q42798 3,9-dihydroxypterocarpan 6A-monooxygenase OS=Glycine max OX=3847 GN=CYP93A1 PE=1 SV=1	1	6mA												Ec_don_walter_2831	NO	6mA
					Ec_don_walter_1913	NO	0	6mA												Ec_don_walter_2836	NO	6mA
					Ec_don_walter_1916	NO	0	6mA												Ec_don_walter_2840	NO	6mA
					Ec_don_walter_1917	Q6YPG5 Putative nitric oxide synthase OS=Oryza sativa subsp. japonica OX=39947 GN=Os02g0104700 PE=3 SV=1	1	6mA												Ec_don_walter_2843	NO	CHG
					Ec_don_walter_1918	Q9LV20 WAT1-related protein At3g18200 OS=Arabidopsis thaliana OX=3702 GN=At3g18200 PE=2 SV=1	1	CG												Ec_don_walter_2847	NO	6mA
					Ec_don_walter_1919	Q9M130 WAT1-related protein At4g01440 OS=Arabidopsis thaliana OX=3702 GN=At4g01440 PE=2 SV=1	1	6mA												Ec_don_walter_2850	NO	6mA
					Ec_don_walter_1927	Q2HWG0 Two-component response regulator ORR13 OS=Oryza sativa subsp. japonica OX=39947 GN=RR13 PE=2 SV=1	0	6mA												Ec_don_walter_2853	NO	6mA
					Ec_don_walter_1928	NO	0	6mA												Ec_don_walter_2854	NO	6mA
					Ec_don_walter_1930	NO	1	6mA												Ec_don_walter_2862	NO	6mA
					Ec_don_walter_1931	Q9LTA6 E3 ubiquitin-protein ligase WAV3 OS=Arabidopsis thaliana OX=3702 GN=WAV3 PE=1 SV=1	0	6mA												Ec_don_walter_2864	A2XWL6 Dehydration-responsive element-binding protein 1E OS=Oryza sativa subsp. indica OX=39946 GN=DREB1E PE=3 SV=1	6mA
					Ec_don_walter_1933	NO	1	6mA												Ec_don_walter_2868	NO	6mA
					Ec_don_walter_1934	NO	1	6mA												Ec_don_walter_2872	NO	CHG
					Ec_don_walter_1935	Q688R3 Zinc finger CCCH domain-containing protein 33 OS=Oryza sativa subsp. japonica OX=39947 GN=Os05g0128200 PE=2 SV=1	0	6mA												Ec_don_walter_2878	NO	6mA
					Ec_don_walter_1938	NO	0	6mA												Ec_don_walter_2881	Q9LKA5 Multiple organellar RNA editing factor 8, chloroplastic/mitochondrial OS=Arabidopsis thaliana OX=3702 GN=MORF8 PE=1 SV=1	6mA
					Ec_don_walter_1939	Q2QM84 Auxin response factor 25 OS=Oryza sativa subsp. japonica OX=39947 GN=ARF25 PE=2 SV=1	0	CG												Ec_don_walter_2884	NO	6mA
					Ec_don_walter_1940	NO	0	6mA												Ec_don_walter_2894	Q5NUF4 2-hydroxyisoflavanone dehydratase OS=Glycyrrhiza echinata OX=46348 GN=HIDM PE=1 SV=1	6mA
					Ec_don_walter_1943	NO	0	6mA												Ec_don_walter_2897	NO	6mA
					Ec_don_walter_1944	A2YDY2 60S ribosomal protein L11 OS=Oryza sativa subsp. indica OX=39946 GN=RPL11 PE=2 SV=2	0	6mA												Ec_don_walter_2898	NO	6mA
					Ec_don_walter_1947	Q9LXA5 L-type lectin-domain containing receptor kinase IX.1 OS=Arabidopsis thaliana OX=3702 GN=LECRK91 PE=1 SV=1	0	6mA												Ec_don_walter_2899	NO	6mA
					Ec_don_walter_1948	Q9FYE1 Metacaspase-9 OS=Arabidopsis thaliana OX=3702 GN=AMC9 PE=1 SV=1	0	6mA												Ec_don_walter_2901	NO	6mA
					Ec_don_walter_1950	NO	1	CG												Ec_don_walter_2909	Q93YU8 Nitrate regulatory gene2 protein OS=Arabidopsis thaliana OX=3702 GN=NRG2 PE=1 SV=1	6mA
					Ec_don_walter_1951	NO	0	CHH												Ec_don_walter_2911	NO	6mA
					Ec_don_walter_1952	NO	0	6mA												Ec_don_walter_2912	Q94CD1 Omega-hydroxypalmitate O-feruloyl transferase OS=Arabidopsis thaliana OX=3702 GN=HHT1 PE=1 SV=1	6mA
					Ec_don_walter_1954	P58684 Probable signal peptidase complex subunit 2 OS=Arabidopsis thaliana OX=3702 GN=At2g39960 PE=2 SV=1	0	6mA												Ec_don_walter_2914	Q9LXV0 UDP-glycosyltransferase 92A1 OS=Arabidopsis thaliana OX=3702 GN=UGT92A1 PE=2 SV=1	6mA
					Ec_don_walter_1955	Q39152 Fatty acyl-CoA reductase 1 OS=Arabidopsis thaliana OX=3702 GN=FAR1 PE=1 SV=1	0	6mA												Ec_don_walter_2918	Q8W2X5 Flavanone 3-dioxygenase 2 OS=Oryza sativa subsp. japonica OX=39947 GN=F3H-2 PE=1 SV=1	CG
					Ec_don_walter_1957	A2A1A0 S-norcoclaurine synthase 1 OS=Coptis japonica OX=3442 GN=NCS1 PE=1 SV=1	1	6mA												Ec_don_walter_2925	NO	6mA
					Ec_don_walter_1959	NO	0	6mA												Ec_don_walter_2927	Q9XE58 Scarecrow-like protein 14 OS=Arabidopsis thaliana OX=3702 GN=SCL14 PE=2 SV=2	6mA
					Ec_don_walter_1961	A8QW53 5-pentadecatrienyl resorcinol O-methyltransferase OS=Sorghum bicolor OX=4558 GN=OMT3 PE=1 SV=1	0	6mA												Ec_don_walter_2928	P14895 High molecular mass early light-inducible protein HV58, chloroplastic OS=Hordeum vulgare OX=4513 PE=2 SV=1	6mA
					Ec_don_walter_1962	P47917 O-methyltransferase ZRP4 OS=Zea mays OX=4577 GN=ZRP4 PE=2 SV=1	0	6mA												Ec_don_walter_2931	O65639 Cold shock protein 1 OS=Arabidopsis thaliana OX=3702 GN=CSP1 PE=1 SV=1	CG
					Ec_don_walter_1963	O65573 SMR domain-containing protein At5g58720 OS=Arabidopsis thaliana OX=3702 GN=PIPC PE=1 SV=1	0	6mA												Ec_don_walter_2937	NO	6mA,CHG
					Ec_don_walter_1964	NO	0	6mA												Ec_don_walter_2939	NO	CHG
					Ec_don_walter_1965	NO	1	CG												Ec_don_walter_2940	Q9FFR9 Cation/H(+) antiporter 18 OS=Arabidopsis thaliana OX=3702 GN=CHX18 PE=2 SV=1	6mA
					Ec_don_walter_1966	NO	0	6mA												Ec_don_walter_2941	H1A981 11-oxo-beta-amyrin 30-oxidase OS=Medicago truncatula OX=3880 GN=CYP72A63 PE=1 SV=1	CHG
					Ec_don_walter_1967	Q84SN3 Cyclin-dependent kinase F-3 OS=Oryza sativa subsp. japonica OX=39947 GN=CDKF-3 PE=2 SV=1	0	6mA												Ec_don_walter_2943	NO	6mA
					Ec_don_walter_1969	NO	0	6mA												Ec_don_walter_2944	NO	6mA
					Ec_don_walter_1970	NO	0	6mA												Ec_don_walter_2946	NO	6mA
					Ec_don_walter_1972	B6SFA4 Probable helicase MAGATAMA 3 OS=Arabidopsis thaliana OX=3702 GN=MAA3 PE=2 SV=1	0	6mA												Ec_don_walter_2950	NO	6mA
					Ec_don_walter_1973	NO	0	6mA												Ec_don_walter_2954	P15268 Autonomous transposable element EN-1 mosaic protein OS=Zea mays OX=4577 PE=2 SV=1	6mA
					Ec_don_walter_1976	NO	1	6mA												Ec_don_walter_2957	NO	6mA
					Ec_don_walter_1977	O22286 BTB/POZ and MATH domain-containing protein 3 OS=Arabidopsis thaliana OX=3702 GN=BPM3 PE=1 SV=1	0	6mA												Ec_don_walter_2969	Q8VZ80 Polyol transporter 5 OS=Arabidopsis thaliana OX=3702 GN=PLT5 PE=1 SV=2	6mA
					Ec_don_walter_1978	O22286 BTB/POZ and MATH domain-containing protein 3 OS=Arabidopsis thaliana OX=3702 GN=BPM3 PE=1 SV=1	0	6mA												Ec_don_walter_2971	Q9SD53 UPF0481 protein At3g47200 OS=Arabidopsis thaliana OX=3702 GN=At3g47200 PE=2 SV=1	6mA
					Ec_don_walter_1980	Q84JT7 AT-rich interactive domain-containing protein 1 OS=Arabidopsis thaliana OX=3702 GN=ARID1 PE=2 SV=1	0	6mA												Ec_don_walter_2972	NO	6mA
					Ec_don_walter_1984	Q8W474 Probable disease resistance protein At1g58390 OS=Arabidopsis thaliana OX=3702 GN=At1g58390 PE=2 SV=4	0	6mA												Ec_don_walter_2973	Q9FG13 Probable carboxylesterase 15 OS=Arabidopsis thaliana OX=3702 GN=CXE15 PE=2 SV=1	6mA
					Ec_don_walter_1985	Q9FZF3 Putative F-box protein At1g47765 OS=Arabidopsis thaliana OX=3702 GN=At1g47765 PE=4 SV=2	0	6mA												Ec_don_walter_2975	NO	6mA
					Ec_don_walter_1988	NO	1	6mA												Ec_don_walter_2982	NO	6mA
					Ec_don_walter_1989	NO	1	6mA												Ec_don_walter_2988	NO	6mA
					Ec_don_walter_1991	Q8W583 Acyl-acyl carrier protein thioesterase ATL3, chloroplastic OS=Arabidopsis thaliana OX=3702 GN=ALT3 PE=2 SV=1	1	CHG												Ec_don_walter_2989	NO	6mA
					Ec_don_walter_1994	C7J0A2 DNA topoisomerase 3-alpha OS=Oryza sativa subsp. japonica OX=39947 GN=TOP3A PE=3 SV=1	0	6mA												Ec_don_walter_2993	O22227 Protein MIZU-KUSSEI 1 OS=Arabidopsis thaliana OX=3702 GN=MIZ1 PE=1 SV=1	6mA
					Ec_don_walter_1995	NO	0	6mA												Ec_don_walter_2994	O23082 Putative receptor-like protein kinase At4g00960 OS=Arabidopsis thaliana OX=3702 GN=At4g00960 PE=3 SV=2	6mA
					Ec_don_walter_1996	NO	0	6mA												Ec_don_walter_2995	NO	6mA
					Ec_don_walter_1997	NO	0	6mA												Ec_don_walter_2999	Q9LHP4 Receptor-like protein kinase 2 OS=Arabidopsis thaliana OX=3702 GN=RCH2 PE=1 SV=1	6mA
					Ec_don_walter_1999	O48650 Protein translation factor SUI1 homolog OS=Salix bakko OX=72444 PE=3 SV=1	0	CHH												Ec_don_walter_3000	Q9SUQ7 Cation/H(+) antiporter 17 OS=Arabidopsis thaliana OX=3702 GN=CHX17 PE=1 SV=1	6mA
					Ec_don_walter_2002	F4IBD7 CSC1-like protein RXW8 OS=Arabidopsis thaliana OX=3702 GN=RXW8 PE=2 SV=1	0	CHG												Ec_don_walter_3003	Q9LXA5 L-type lectin-domain containing receptor kinase IX.1 OS=Arabidopsis thaliana OX=3702 GN=LECRK91 PE=1 SV=1	6mA
					Ec_don_walter_2003	NO	0	6mA												Ec_don_walter_3021	NO	6mA
					Ec_don_walter_2004	NO	0	6mA												Ec_don_walter_3034	P15490 Stem 28 kDa glycoprotein OS=Glycine max OX=3847 GN=VSPA PE=2 SV=1	CG
					Ec_don_walter_2005	Q9LN20 Probable prolyl 4-hydroxylase 3 OS=Arabidopsis thaliana OX=3702 GN=P4H3 PE=2 SV=1	1	6mA												Ec_don_walter_3035	Q9FYK0 Receptor-like kinase TMK2 OS=Arabidopsis thaliana OX=3702 GN=TMK2 PE=2 SV=1	6mA
					Ec_don_walter_2009	Q0WRJ2 3-dehydrosphinganine reductase TSC10A OS=Arabidopsis thaliana OX=3702 GN=TSC10A PE=1 SV=1	1	CG												Ec_don_walter_3037	NO	6mA
					Ec_don_walter_2011	NO	0	6mA												Ec_don_walter_3038	Q9SY20 F-box protein At1g30790 OS=Arabidopsis thaliana OX=3702 GN=At1g30790 PE=2 SV=2	6mA
					Ec_don_walter_2013	NO	1	6mA												Ec_don_walter_3040	NO	6mA
					Ec_don_walter_2016	NO	1	6mA												Ec_don_walter_3042	NO	6mA,CG
					Ec_don_walter_2017	NO	0	6mA												Ec_don_walter_3045	NO	6mA,CG,CHG
					Ec_don_walter_2022	NO	0	6mA												Ec_don_walter_3046	Q1JPP8 Cyclin-dependent protein kinase inhibitor SMR4 OS=Arabidopsis thaliana OX=3702 GN=SMR4 PE=1 SV=1	CHG
					Ec_don_walter_2023	NO	0	6mA												Ec_don_walter_3047	NO	6mA
					Ec_don_walter_2024	NO	0	6mA												Ec_don_walter_3049	Q08891 Fatty acyl-CoA reductase 2 OS=Arabidopsis thaliana OX=3702 GN=FAR2 PE=1 SV=2	6mA
					Ec_don_walter_2025	NO	0	6mA												Ec_don_walter_3050	O64495 Subtilisin-like protease SBT1.2 OS=Arabidopsis thaliana OX=3702 GN=SBT1.2 PE=2 SV=1	6mA
					Ec_don_walter_2027	NO	0	CG												Ec_don_walter_3052	NO	6mA
					Ec_don_walter_2029	Q1W5S8 Trehalose 6-phosphate phosphatase RA3 OS=Zea mays OX=4577 GN=RA3 PE=1 SV=1	1	CG												Ec_don_walter_3060	Q9LJ64 Pollen-specific leucine-rich repeat extensin-like protein 1 OS=Arabidopsis thaliana OX=3702 GN=PEX1 PE=2 SV=1	6mA
					Ec_don_walter_2031	NO	0	6mA												Ec_don_walter_3063	Q9LU24 Putative F-box protein At3g16210 OS=Arabidopsis thaliana OX=3702 GN=At3g16210 PE=4 SV=1	6mA
					Ec_don_walter_2037	P82194 50S ribosomal protein L17, chloroplastic OS=Spinacia oleracea OX=3562 GN=RPL17 PE=1 SV=2	1	6mA
					Ec_don_walter_2039	NO	0	CHH
					Ec_don_walter_2040	Q9M2U3 Protein ALP1-like OS=Arabidopsis thaliana OX=3702 GN=At3g55350 PE=2 SV=1	1	CG
					Ec_don_walter_2041	NO	1	6mA
					Ec_don_walter_2042	NO	1	CG
					Ec_don_walter_2048	NO	1	6mA
					Ec_don_walter_2050	O24629 RNA polymerase sigma factor sigA OS=Arabidopsis thaliana OX=3702 GN=SIGA PE=1 SV=1	0	6mA
					Ec_don_walter_2051	Q9C6W5 ABC transporter G family member 14 OS=Arabidopsis thaliana OX=3702 GN=ABCG14 PE=2 SV=1	1	CHG
					Ec_don_walter_2052	NO	0	6mA
					Ec_don_walter_2053	NO	0	6mA
					Ec_don_walter_2054	NO	0	6mA
					Ec_don_walter_2056	Q9ZQI3 GDSL esterase/lipase At2g27360 OS=Arabidopsis thaliana OX=3702 GN=At2g27360 PE=2 SV=1	0	6mA
					Ec_don_walter_2057	NO	0	6mA
					Ec_don_walter_2058	NO	0	6mA
					Ec_don_walter_2059	NO	0	6mA
					Ec_don_walter_2060	NO	0	6mA
					Ec_don_walter_2063	P0DO10 Disease resistance protein Piks-2 OS=Oryza sativa subsp. japonica OX=39947 GN=PIKS-2 PE=3 SV=1	0	6mA
					Ec_don_walter_2065	NO	1	6mA
					Ec_don_walter_2068	NO	0	6mA
					Ec_don_walter_2069	NO	0	6mA
					Ec_don_walter_2070	NO	0	6mA
					Ec_don_walter_2074	NO	0	CG
					Ec_don_walter_2075	P23345 Superoxide dismutase [Cu-Zn] 4A OS=Zea mays OX=4577 GN=SODCC.3 PE=2 SV=2	1	6mA
					Ec_don_walter_2076	NO	0	6mA
					Ec_don_walter_2080	Q9LQX2 E3 ubiquitin-protein ligase MPSR1 OS=Arabidopsis thaliana OX=3702 GN=MPSR1 PE=1 SV=1	0	6mA
					Ec_don_walter_2081	NO	1	6mA
					Ec_don_walter_2084	NO	0	6mA
					Ec_don_walter_2085	Q9SJW9 CDT1-like protein a, chloroplastic OS=Arabidopsis thaliana OX=3702 GN=CDT1A PE=1 SV=1	0	6mA
					Ec_don_walter_2086	NO	0	6mA
					Ec_don_walter_2088	NO	0	6mA
					Ec_don_walter_2089	Q9T096Probable E3 ubiquitin ligase SUD1 OS=Arabidopsis thaliana OX=3702 GN=SUD1 PE=1 SV=1Protein yippee-like At4g27745 OS=Arabidopsis thaliana OX=3702 GN=At4g27745 PE=3 SV=2	0	6mA
					Ec_don_walter_2090	NO	0	6mA
					Ec_don_walter_2092	Q9LMN8 Wall-associated receptor kinase 3 OS=Arabidopsis thaliana OX=3702 GN=WAK3 PE=2 SV=2	0	CG
					Ec_don_walter_2094	NO	0	6mA
					Ec_don_walter_2096	NO	0	6mA
					Ec_don_walter_2097	NO	0	CHG
					Ec_don_walter_2101	NO	0	CHH
					Ec_don_walter_2106	Q9LXK7 Probable pectinesterase/pectinesterase inhibitor 32 OS=Arabidopsis thaliana OX=3702 GN=PME32 PE=2 SV=1	0	6mA
					Ec_don_walter_2109	P93147 Isoflavone 2'-hydroxylase OS=Glycyrrhiza echinata OX=46348 GN=CYP81E1 PE=1 SV=2	0	6mA
					Ec_don_walter_2110	F4K3G5 Protein ENHANCED DOWNY MILDEW 2 OS=Arabidopsis thaliana OX=3702 GN=EDM2 PE=1 SV=1	0	6mA
					Ec_don_walter_2111	P30222 Small heat shock protein, chloroplastic OS=Petunia hybrida OX=4102 GN=HSP22 PE=2 SV=1	0	6mA
					Ec_don_walter_2118	NO	0	6mA
					Ec_don_walter_2120	NO	0	6mA
					Ec_don_walter_2123	Q9ZW07Beta-D-glucosyl crocetin beta-1,6-glucosyltransferase OS=Gardenia jasminoides OX=114476 GN=UGT94E5 PE=1 SV=1Pumilio homolog 1 OS=Arabidopsis thaliana OX=3702 GN=APUM1 PE=1 SV=1	0	6mA
					Ec_don_walter_2126	Q8W4Q3 Plant intracellular Ras-group-related LRR protein 3 OS=Arabidopsis thaliana OX=3702 GN=PIRL3 PE=2 SV=1	0	6mA
					Ec_don_walter_2127	NO	0	6mA
					Ec_don_walter_2128	NO	0	6mA
					Ec_don_walter_2129	NO	0	6mA
					Ec_don_walter_2134	Q766C2 Aspartic proteinase nepenthesin-2 OS=Nepenthes gracilis OX=150966 GN=nep2 PE=1 SV=1	0	6mA
					Ec_don_walter_2135	NO	0	6mA
					Ec_don_walter_2140	NO	0	6mA
					Ec_don_walter_2144	P08527 30S ribosomal protein S14, chloroplastic OS=Zea mays OX=4577 GN=rps14 PE=3 SV=2	1	CG
					Ec_don_walter_2148	NO	0	6mA
					Ec_don_walter_2149	Q8VWZ7 Geraniol 8-hydroxylase OS=Catharanthus roseus OX=4058 GN=CYP76B6 PE=1 SV=1	1	6mA
					Ec_don_walter_2150	NO	0	6mA
					Ec_don_walter_2156	NO	0	6mA
					Ec_don_walter_2158	NO	1	6mA
					Ec_don_walter_2160	Q9LPM2 F-box protein At1g49990 OS=Arabidopsis thaliana OX=3702 GN=At1g49990 PE=2 SV=1	0	6mA
					Ec_don_walter_2161	NO	0	6mA
					Ec_don_walter_2164	NO	0	6mA
					Ec_don_walter_2165	NO	0	6mA
					Ec_don_walter_2167	A6YIH8 Premnaspirodiene oxygenase OS=Hyoscyamus muticus OX=35626 GN=CYP71D55 PE=1 SV=1	0	6mA
					Ec_don_walter_2171	B9RU15 Probable Histone-lysine N-methyltransferase ATXR5 OS=Ricinus communis OX=3988 GN=ATXR5 PE=1 SV=1	1	6mA
					Ec_don_walter_2173	Q08655 Abscisic stress-ripening protein 1 OS=Solanum lycopersicum OX=4081 GN=ASR1 PE=2 SV=1	0	CG
					Ec_don_walter_2176	NO	0	6mA
					Ec_don_walter_2177	A2WYG9 Probable mitochondrial import receptor subunit TOM20 OS=Oryza sativa subsp. indica OX=39946 GN=TOM20 PE=2 SV=2	1	6mA
					Ec_don_walter_2178	Q8LPS2 Protein ACCELERATED CELL DEATH 6 OS=Arabidopsis thaliana OX=3702 GN=ACD6 PE=1 SV=1	0	6mA
					Ec_don_walter_2179	Q9FT52 ATP synthase subunit d, mitochondrial OS=Arabidopsis thaliana OX=3702 GN=At3g52300 PE=1 SV=3	0	6mA
					Ec_don_walter_2182	NO	0	6mA
					Ec_don_walter_2184	Q84LH3 Werner Syndrome-like exonuclease OS=Arabidopsis thaliana OX=3702 GN=WEX PE=1 SV=1	0	6mA
					Ec_don_walter_2186	NO	0	6mA
					Ec_don_walter_2187	Q8S9H7 Transcription factor DIVARICATA OS=Antirrhinum majus OX=4151 GN=DIVARICATA PE=2 SV=1	1	6mA
					Ec_don_walter_2190	Q9M2U3 Protein ALP1-like OS=Arabidopsis thaliana OX=3702 GN=At3g55350 PE=2 SV=1	1	6mA
					Ec_don_walter_2192	Q70KG5 Protein RAFTIN 1A OS=Triticum aestivum OX=4565 GN=RAFTIN1A PE=1 SV=1	0	6mA
					Ec_don_walter_2194	Q9FGP7 Nuclear transcription factor Y subunit C-6 OS=Arabidopsis thaliana OX=3702 GN=NFYC6 PE=2 SV=1	0	CG
					Ec_don_walter_2200	NO	0	6mA
					Ec_don_walter_2203	NO	0	6mA
					Ec_don_walter_2207	Q9LTT8 Enhancer of mRNA-decapping protein 4 OS=Arabidopsis thaliana OX=3702 GN=VCS PE=1 SV=1	0	6mA
					Ec_don_walter_2208	Q9SG96 RING-H2 finger protein ATL72 OS=Arabidopsis thaliana OX=3702 GN=ATL72 PE=2 SV=1	0	6mA
					Ec_don_walter_2209	Q2R712 Achilleol B synthase OS=Oryza sativa subsp. japonica OX=39947 GN=Os11g0285000 PE=1 SV=1	0	6mA
					Ec_don_walter_2210	Q84KP0 Bifunctional dihydroflavonol 4-reductase/flavanone 4-reductase OS=Pyrus communis OX=23211 GN=DFR PE=1 SV=1	0	6mA
					Ec_don_walter_2211	NO	0	6mA
					Ec_don_walter_2212	Q4V3D9 Protein STRICTOSIDINE SYNTHASE-LIKE 10 OS=Arabidopsis thaliana OX=3702 GN=SSL10 PE=2 SV=1	0	6mA
					Ec_don_walter_2214	NO	1	6mA
					Ec_don_walter_2215	NO	0	6mA
					Ec_don_walter_2217	Q9SVM0 BTB/POZ domain-containing protein At3g50780 OS=Arabidopsis thaliana OX=3702 GN=At3g50780 PE=2 SV=1	0	6mA,CHG
					Ec_don_walter_2220	P0DO09 Disease resistance protein Piks-1 OS=Oryza sativa subsp. japonica OX=39947 GN=PIKS-1 PE=3 SV=1	0	6mA
					Ec_don_walter_2221	P0DO09 Disease resistance protein Piks-1 OS=Oryza sativa subsp. japonica OX=39947 GN=PIKS-1 PE=3 SV=1	0	6mA
					Ec_don_walter_2222	NO	0	6mA
					Ec_don_walter_2223	Q8W453 Putative lipid-transfer protein DIR1 OS=Arabidopsis thaliana OX=3702 GN=DIR1 PE=1 SV=1	0	CHH
					Ec_don_walter_2225	Q7X7A4 MEIOTIC F-BOX protein MOF OS=Oryza sativa subsp. japonica OX=39947 GN=MOF PE=1 SV=2	0	CG,CHG
					Ec_don_walter_2226	NO	0	6mA
					Ec_don_walter_2227	NO	0	CG
					Ec_don_walter_2228	NO	0	6mA
					Ec_don_walter_2229	Q93Z08 Glucan endo-1,3-beta-glucosidase 6 OS=Arabidopsis thaliana OX=3702 GN=At5g58090 PE=2 SV=2	0	CG
					Ec_don_walter_2236	NO	0	6mA
					Ec_don_walter_2239	NO	0	6mA
					Ec_don_walter_2243	NO	0	6mA
					Ec_don_walter_2244	NO	0	6mA
					Ec_don_walter_2247	O64584 WPP domain-associated protein OS=Arabidopsis thaliana OX=3702 GN=WAP PE=1 SV=2	0	CG
					Ec_don_walter_2250	NO	0	6mA
					Ec_don_walter_2251	NO	1	6mA
					Ec_don_walter_2252	NO	1	6mA
					Ec_don_walter_2253	NO	0	6mA
					Ec_don_walter_2254	NO	0	6mA
					Ec_don_walter_2255	Q69PS6 Thioredoxin reductase NTRA OS=Oryza sativa subsp. japonica OX=39947 GN=Os06g0327300 PE=3 SV=2	0	6mA
					Ec_don_walter_2257	NO	0	6mA
					Ec_don_walter_2258	Q9SFX2 U-box domain-containing protein 43 OS=Arabidopsis thaliana OX=3702 GN=PUB43 PE=2 SV=1	0	CG
					Ec_don_walter_2261	Q9ASR1 Elongation factor 2 OS=Arabidopsis thaliana OX=3702 GN=LOS1 PE=1 SV=1	0	6mA
					Ec_don_walter_2267	Q8RXP6 Alpha/beta hydrolase domain-containing protein WAV2 OS=Arabidopsis thaliana OX=3702 GN=WAV2 PE=2 SV=1	1	CG
					Ec_don_walter_2268	NO	0	CG
					Ec_don_walter_2269	NO	0	6mA
					Ec_don_walter_2270	NO	1	6mA
					Ec_don_walter_2273	P12412 Vignain OS=Vigna mungo OX=3915 PE=1 SV=1	0	6mA
					Ec_don_walter_2276	NO	1	6mA
					Ec_don_walter_2277	NO	0	6mA
					Ec_don_walter_2279	O64477 G-type lectin S-receptor-like serine/threonine-protein kinase At2g19130 OS=Arabidopsis thaliana OX=3702 GN=At2g19130 PE=2 SV=1	0	6mA
					Ec_don_walter_2283	Q53Q32 Serpin-Z6B OS=Oryza sativa subsp. japonica OX=39947 GN=Os11g0230700 PE=3 SV=2	0	6mA
					Ec_don_walter_2284	NO	0	6mA
					Ec_don_walter_2286	Q0WPK3 Autophagy-related protein 18d OS=Arabidopsis thaliana OX=3702 GN=ATG18D PE=2 SV=1	0	6mA
					Ec_don_walter_2287	NO	1	6mA
					Ec_don_walter_2288	NO	0	6mA
					Ec_don_walter_2290	NO	0	6mA
					Ec_don_walter_2291	Q9SHY6 Putative expansin-B2 OS=Arabidopsis thaliana OX=3702 GN=EXPB2 PE=3 SV=2	0	6mA
					Ec_don_walter_2292	Q7X7A4 MEIOTIC F-BOX protein MOF OS=Oryza sativa subsp. japonica OX=39947 GN=MOF PE=1 SV=2	0	6mA
					Ec_don_walter_2293	Q9SZL8 Protein FAR1-RELATED SEQUENCE 5 OS=Arabidopsis thaliana OX=3702 GN=FRS5 PE=1 SV=1	0	6mA
					Ec_don_walter_2294	Q9SSQ4 Protein FAR1-RELATED SEQUENCE 6 OS=Arabidopsis thaliana OX=3702 GN=FRS6 PE=2 SV=1	1	6mA
					Ec_don_walter_2301	NO	1	6mA
					Ec_don_walter_2302	NO	1	6mA
					Ec_don_walter_2303	Q9S9V9 Putative F-box/LRR-repeat protein 23 OS=Arabidopsis thaliana OX=3702 GN=FBL23 PE=4 SV=1	0	6mA
					Ec_don_walter_2305	NO	1	6mA
					Ec_don_walter_2310	NO	0	6mA
					Ec_don_walter_2311	NO	0	6mA
					Ec_don_walter_2317	NO	1	6mA
					Ec_don_walter_2320	Q4PR49 Expansin-A17 OS=Oryza sativa subsp. japonica OX=39947 GN=EXPA17 PE=2 SV=2	0	CG
					Ec_don_walter_2325	P0C2F6 Putative ribonuclease H protein At1g65750 OS=Arabidopsis thaliana OX=3702 GN=At1g65750 PE=3 SV=1	0	6mA
					Ec_don_walter_2326	NO	0	6mA
					Ec_don_walter_2327	NO	0	6mA
					Ec_don_walter_2331	Q70KG5 Protein RAFTIN 1A OS=Triticum aestivum OX=4565 GN=RAFTIN1A PE=1 SV=1	0	6mA
					Ec_don_walter_2333	NO	0	6mA
					Ec_don_walter_2334	NO	0	6mA
					Ec_don_walter_2335	NO	0	6mA
					Ec_don_walter_2341	Q9FNZ2 Zinc finger CCCH domain-containing protein 48 OS=Arabidopsis thaliana OX=3702 GN=ZFWD1 PE=2 SV=1	0	6mA
					Ec_don_walter_2342	NO	1	6mA
					Ec_don_walter_2343	Q9LV20 WAT1-related protein At3g18200 OS=Arabidopsis thaliana OX=3702 GN=At3g18200 PE=2 SV=1	1	6mA
					Ec_don_walter_2346	Q6K972 Protein argonaute 1C OS=Oryza sativa subsp. japonica OX=39947 GN=AGO1C PE=2 SV=1	0	6mA
					Ec_don_walter_2349	NO	0	6mA
					Ec_don_walter_2354	Q941D5 Vacuolar protein sorting-associated protein 2 homolog 3 OS=Arabidopsis thaliana OX=3702 GN=VPS2.3 PE=2 SV=1	0	CG
					Ec_don_walter_2364	NO	0	6mA
					Ec_don_walter_2370	Q9LUM1 Protein LURP-one-related 11 OS=Arabidopsis thaliana OX=3702 GN=At3g14260 PE=2 SV=1	0	CG
					Ec_don_walter_2371	NO	0	6mA
					Ec_don_walter_2373	NO	0	6mA
					Ec_don_walter_2376	Q8RWJ7 Protein SAWADEE HOMEODOMAIN HOMOLOG 2 OS=Arabidopsis thaliana OX=3702 GN=SHH2 PE=2 SV=1	0	CG
					Ec_don_walter_2377	Q9LYZ4 F-box/LRR-repeat protein At5g02910 OS=Arabidopsis thaliana OX=3702 GN=At5g02910 PE=2 SV=1	0	6mA
					Ec_don_walter_2385	NO	0	6mA
					Ec_don_walter_2389	NO	1	6mA
					Ec_don_walter_2391	NO	1	6mA
					Ec_don_walter_2392	NO	0	6mA
					Ec_don_walter_2401	B7F8P5 Auxin-responsive protein SAUR36 OS=Oryza sativa subsp. japonica OX=39947 GN=SAUR39 PE=2 SV=1	0	6mA
					Ec_don_walter_2402	NO	0	6mA
					Ec_don_walter_2403	NO	0	6mA
					Ec_don_walter_2406	NO	0	6mA
					Ec_don_walter_2410	NO	0	6mA
					Ec_don_walter_2413	Q9LFL5 Pentatricopeptide repeat-containing protein At5g16860 OS=Arabidopsis thaliana OX=3702 GN=PCMP-H92 PE=2 SV=1	0	CHH
					Ec_don_walter_2414	NO	0	CHH
					Ec_don_walter_2417	Q38834 Disease resistance RPP13-like protein 4 OS=Arabidopsis thaliana OX=3702 GN=RPP13L4 PE=1 SV=2	0	6mA
					Ec_don_walter_2419	Q56XY2 GPN-loop GTPase QQT1 OS=Arabidopsis thaliana OX=3702 GN=QQT1 PE=1 SV=1	0	6mA
					Ec_don_walter_2422	NO	0	CHH
					Ec_don_walter_2425	Q9FHE1 Glutathione S-transferase T3 OS=Arabidopsis thaliana OX=3702 GN=GSTT3 PE=2 SV=1	0	CHH
					Ec_don_walter_2427	O64477 G-type lectin S-receptor-like serine/threonine-protein kinase At2g19130 OS=Arabidopsis thaliana OX=3702 GN=At2g19130 PE=2 SV=1	0	6mA
					Ec_don_walter_2429	NO	1	6mA
					Ec_don_walter_2432	F7J0N2 Disease resistance protein RGA5 OS=Oryza sativa subsp. japonica OX=39947 GN=RGA5 PE=1 SV=1	0	6mA
					Ec_don_walter_2433	NO	0	CHG
					Ec_don_walter_2434	Q8RXT9 GDSL esterase/lipase At1g28590 OS=Arabidopsis thaliana OX=3702 GN=At1g28590 PE=2 SV=2	0	6mA
					Ec_don_walter_2435	P46032 Protein NRT1/ PTR FAMILY 8.3 OS=Arabidopsis thaliana OX=3702 GN=NPF8.3 PE=1 SV=1	0	6mA
					Ec_don_walter_2436	NO	0	6mA
					Ec_don_walter_2437	Q8H0V4 DUF724 domain-containing protein 7 OS=Arabidopsis thaliana OX=3702 GN=DUF7 PE=1 SV=1	0	6mA
					Ec_don_walter_2438	Q8H0V4 DUF724 domain-containing protein 7 OS=Arabidopsis thaliana OX=3702 GN=DUF7 PE=1 SV=1	0	6mA,CHH
					Ec_don_walter_2439	NO	0	CHG
					Ec_don_walter_2442	B4FFZ9 Oil body-associated protein 1A OS=Zea mays OX=4577 GN=OBAP1A PE=2 SV=1	0	6mA
					Ec_don_walter_2443	B6ETT4 Synaptotagmin-2 OS=Arabidopsis thaliana OX=3702 GN=SYT2 PE=2 SV=1	0	6mA
					Ec_don_walter_2446	NO	0	6mA
					Ec_don_walter_2448	Q9SSQ4 Protein FAR1-RELATED SEQUENCE 6 OS=Arabidopsis thaliana OX=3702 GN=FRS6 PE=2 SV=1	0	6mA
					Ec_don_walter_2454	NO	0	6mA
					Ec_don_walter_2455	NO	1	6mA
					Ec_don_walter_2456	NO	1	6mA
					Ec_don_walter_2460	P0C2F6 Putative ribonuclease H protein At1g65750 OS=Arabidopsis thaliana OX=3702 GN=At1g65750 PE=3 SV=1	0	6mA
					Ec_don_walter_2461	Q6F2Y7 Chaperone protein ClpB1 OS=Oryza sativa subsp. japonica OX=39947 GN=CLPB1 PE=2 SV=1	1	6mA
					Ec_don_walter_2462	Q9LUU4 Putative F-box protein At3g17270 OS=Arabidopsis thaliana OX=3702 GN=At3g17270 PE=4 SV=1	0	6mA
					Ec_don_walter_2464	NO	0	CG
					Ec_don_walter_2470	P0C2G0 F-box/LRR-repeat protein At1g06630 OS=Arabidopsis thaliana OX=3702 GN=At1g06630 PE=2 SV=1	0	6mA
					Ec_don_walter_2472	NO	0	CHH
					Ec_don_walter_2473	NO	0	6mA
					Ec_don_walter_2474	Q93VG8 DeSI-like protein At4g17486 OS=Arabidopsis thaliana OX=3702 GN=At4g17486 PE=2 SV=1	0	6mA
					Ec_don_walter_2477	Q9FHK9 Probable mediator of RNA polymerase II transcription subunit 26b OS=Arabidopsis thaliana OX=3702 GN=MED26B PE=2 SV=1	1	6mA,CG
					Ec_don_walter_2478	Q3EC97 F-box/LRR-repeat protein 14 OS=Arabidopsis thaliana OX=3702 GN=FBL14 PE=2 SV=1	0	6mA
					Ec_don_walter_2481	NO	0	6mA
					Ec_don_walter_2483	Q6AVI0 Zinc finger BED domain-containing protein RICESLEEPER 2 OS=Oryza sativa subsp. japonica OX=39947 GN=Os03g0733400 PE=2 SV=1	0	6mA
					Ec_don_walter_2484	Q6AWW5 Ankyrin repeat-containing protein At5g02620 OS=Arabidopsis thaliana OX=3702 GN=At5g02620 PE=1 SV=1	0	6mA
					Ec_don_walter_2491	Q9FZ70 F-box/FBD/LRR-repeat protein At1g13570 OS=Arabidopsis thaliana OX=3702 GN=At1g13570 PE=2 SV=1	1	6mA
					Ec_don_walter_2492	NO	0	6mA
					Ec_don_walter_2495	P27939 Alpha-amylase isozyme 3C OS=Oryza sativa subsp. japonica OX=39947 GN=AMY1.7 PE=2 SV=2	1	6mA
					Ec_don_walter_2496	NO	0	6mA
					Ec_don_walter_2499	Q0WP01 Protein NRT1/ PTR FAMILY 5.10 OS=Arabidopsis thaliana OX=3702 GN=NPF5.10 PE=2 SV=1	1	6mA
					Ec_don_walter_2501	P0DO10 Disease resistance protein Piks-2 OS=Oryza sativa subsp. japonica OX=39947 GN=PIKS-2 PE=3 SV=1	1	6mA
					Ec_don_walter_2504	NO	0	6mA
					Ec_don_walter_2505	NO	0	6mA
					Ec_don_walter_2510	NO	0	6mA
					Ec_don_walter_2514	NO	0	6mA
					Ec_don_walter_2515	NO	0	6mA
					Ec_don_walter_2518	NO	1	6mA
					Ec_don_walter_2520	Q10EL1 Zinc finger CCCH domain-containing protein 24 OS=Oryza sativa subsp. japonica OX=39947 GN=Os03g0698800 PE=2 SV=1	0	6mA
					Ec_don_walter_2522	Q9SAB5 Putative F-box/LRR-repeat/kelch-repeat protein At1g11620 OS=Arabidopsis thaliana OX=3702 GN=At1g11620 PE=4 SV=1	0	6mA
					Ec_don_walter_2526	NO	0	6mA
					Ec_don_walter_2528	Q9FLC0 Peroxidase 52 OS=Arabidopsis thaliana OX=3702 GN=PER52 PE=2 SV=1	1	6mA
					Ec_don_walter_2529	NO	0	6mA
					Ec_don_walter_2530	NO	0	CHG
					Ec_don_walter_2533	NO	1	6mA
					Ec_don_walter_2534	NO	0	6mA
					Ec_don_walter_2537	Q7XA39 Putative disease resistance protein RGA4 OS=Solanum bulbocastanum OX=147425 GN=RGA4 PE=2 SV=1	0	6mA
					Ec_don_walter_2542	Q6NPT7 ERAD-associated E3 ubiquitin-protein ligase HRD1B OS=Arabidopsis thaliana OX=3702 GN=HRD1B PE=2 SV=1	0	6mA
					Ec_don_walter_2547	Q84WW5 Vesicle-associated protein 1-3 OS=Arabidopsis thaliana OX=3702 GN=PVA13 PE=2 SV=1	0	6mA
					Ec_don_walter_2551	NO	0	6mA
					Ec_don_walter_2552	NO	0	6mA
					Ec_don_walter_2558	NO	0	6mA
					Ec_don_walter_2561	Q6AVN2 E3 ubiquitin-protein ligase SIRP1 OS=Oryza sativa subsp. japonica OX=39947 GN=SIRP1 PE=1 SV=1	1	CG
					Ec_don_walter_2565	NO	1	6mA
					Ec_don_walter_2570	Q70KG5 Protein RAFTIN 1A OS=Triticum aestivum OX=4565 GN=RAFTIN1A PE=1 SV=1	0	6mA
					Ec_don_walter_2572	Q9M8J9 BTB/POZ and MATH domain-containing protein 2 OS=Arabidopsis thaliana OX=3702 GN=BPM2 PE=1 SV=1	0	6mA
					Ec_don_walter_2574	Q8H2X8 Protein SHORT-ROOT 1 OS=Oryza sativa subsp. japonica OX=39947 GN=SHR1 PE=1 SV=2	0	CG
					Ec_don_walter_2575	NO	0	6mA,CHG
					Ec_don_walter_2579	NO	0	6mA
					Ec_don_walter_2580	NO	0	6mA
					Ec_don_walter_2581	Q9LIS2 Glycine-rich RNA-binding protein 4, mitochondrial OS=Arabidopsis thaliana OX=3702 GN=RBG4 PE=2 SV=1	1	6mA
					Ec_don_walter_2582	NO	1	6mA
					Ec_don_walter_2585	R4X244 Tuliposide A-converting enzyme b1, amyloplastic OS=Tulipa gesneriana OX=13306 GN=TCEA-B1 PE=1 SV=1	0	6mA
					Ec_don_walter_2588	NO	0	6mA
					Ec_don_walter_2589	NO	1	6mA
					Ec_don_walter_2591	Q6K1Z6 Putative cyclin-F2-1 OS=Oryza sativa subsp. japonica OX=39947 GN=CycF2-1 PE=3 SV=2	0	6mA
					Ec_don_walter_2592	NO	1	6mA
					Ec_don_walter_2593	NO	0	6mA
					Ec_don_walter_2595	Q9C5S9 Cysteine-rich receptor-like protein kinase 6 OS=Arabidopsis thaliana OX=3702 GN=CRK6 PE=1 SV=1	1	6mA
					Ec_don_walter_2597	NO	1	6mA
					Ec_don_walter_2598	NO	1	6mA
					Ec_don_walter_2600	NO	0	CG
					Ec_don_walter_2602	NO	0	6mA
					Ec_don_walter_2605	Q6H7J3 Putative protein phosphatase 2C 24 OS=Oryza sativa subsp. japonica OX=39947 GN=Os02g0633900 PE=3 SV=1	1	6mA
					Ec_don_walter_2606	NO	1	6mA
					Ec_don_walter_2608	NO	0	6mA
					Ec_don_walter_2610	NO	0	6mA
					Ec_don_walter_2611	NO	1	6mA
					Ec_don_walter_2618	NO	0	6mA
					Ec_don_walter_2627	NO	1	6mA
					Ec_don_walter_2629	F2VYU4 Disease resistance protein Pik-1 OS=Oryza sativa subsp. japonica OX=39947 GN=PIK-1 PE=1 SV=1	0	6mA,CHG
					Ec_don_walter_2633	NO	1	6mA,CG
					Ec_don_walter_2634	Q9ZPE7 Protein EXORDIUM OS=Arabidopsis thaliana OX=3702 GN=EXO PE=2 SV=1	0	6mA
					Ec_don_walter_2638	B7F8P5 Auxin-responsive protein SAUR36 OS=Oryza sativa subsp. japonica OX=39947 GN=SAUR39 PE=2 SV=1	0	6mA
					Ec_don_walter_2641	C0LGP4 Probable LRR receptor-like serine/threonine-protein kinase At3g47570 OS=Arabidopsis thaliana OX=3702 GN=At3g47570 PE=2 SV=1	0	CG
					Ec_don_walter_2642	NO	0	6mA
					Ec_don_walter_2643	NO	0	6mA,CHH
					Ec_don_walter_2644	O82318 Probably inactive leucine-rich repeat receptor-like protein kinase At2g25790 OS=Arabidopsis thaliana OX=3702 GN=At2g25790 PE=2 SV=1	0	6mA
					Ec_don_walter_2645	Q9FLW0 Probable receptor-like protein kinase At5g24010 OS=Arabidopsis thaliana OX=3702 GN=At5g24010 PE=1 SV=1	1	6mA
					Ec_don_walter_2646	Q9SHD0 Zinc finger protein ZAT4 OS=Arabidopsis thaliana OX=3702 GN=ZAT4 PE=2 SV=1	0	CG
					Ec_don_walter_2648	NO	0	6mA
					Ec_don_walter_2649	Q9SCP6 UDP-glycosyltransferase 73D1 OS=Arabidopsis thaliana OX=3702 GN=UGT73D1 PE=3 SV=1	0	6mA
					Ec_don_walter_2650	P51414 60S ribosomal protein L26-1 OS=Arabidopsis thaliana OX=3702 GN=RPL26A PE=2 SV=2	0	CG
					Ec_don_walter_2660	NO	0	6mA
					Ec_don_walter_2663	NO	0	6mA,CHG
					Ec_don_walter_2664	NO	1	6mA
					Ec_don_walter_2675	NO	0	6mA
					Ec_don_walter_2680	Q3E7I5 Protein FAR1-RELATED SEQUENCE 12 OS=Arabidopsis thaliana OX=3702 GN=FRS12 PE=2 SV=1	1	6mA
					Ec_don_walter_2682	NO	1	6mA
					Ec_don_walter_2683	NO	0	CHG
					Ec_don_walter_2684	NO	0	6mA
					Ec_don_walter_2691	NO	1	6mA
					Ec_don_walter_2695	NO	0	6mA
					Ec_don_walter_2703	Q8VZ80 Polyol transporter 5 OS=Arabidopsis thaliana OX=3702 GN=PLT5 PE=1 SV=2	0	6mA
					Ec_don_walter_2706	NO	0	6mA
					Ec_don_walter_2708	NO	1	6mA
					Ec_don_walter_2710	Q8LPS2 Protein ACCELERATED CELL DEATH 6 OS=Arabidopsis thaliana OX=3702 GN=ACD6 PE=1 SV=1	0	6mA
					Ec_don_walter_2713	NO	0	6mA
					Ec_don_walter_2714	NO	0	6mA
					Ec_don_walter_2715	NO	0	6mA
					Ec_don_walter_2716	Q93ZE2 Transcription factor TGA7 OS=Arabidopsis thaliana OX=3702 GN=TGA7 PE=1 SV=1	0	6mA
					Ec_don_walter_2717	Q9LXA5 L-type lectin-domain containing receptor kinase IX.1 OS=Arabidopsis thaliana OX=3702 GN=LECRK91 PE=1 SV=1	0	6mA
					Ec_don_walter_2718	Q9T0J1 Cysteine-rich receptor-like protein kinase 26 OS=Arabidopsis thaliana OX=3702 GN=CRK26 PE=2 SV=1	1	6mA
					Ec_don_walter_2719	NO	0	6mA
					Ec_don_walter_2723	Q5VQY3 Probable auxin efflux carrier component 9 OS=Oryza sativa subsp. japonica OX=39947 GN=PIN9 PE=2 SV=1	1	6mA
					Ec_don_walter_2726	P15268 Autonomous transposable element EN-1 mosaic protein OS=Zea mays OX=4577 PE=2 SV=1	0	6mA
					Ec_don_walter_2734	NO	0	6mA
					Ec_don_walter_2735	NO	0	6mA
					Ec_don_walter_2736	Q3E912 Protein DMP10 OS=Arabidopsis thaliana OX=3702 GN=DMP10 PE=2 SV=1	1	6mA
					Ec_don_walter_2737	Q8S8Q6 Tetraspanin-8 OS=Arabidopsis thaliana OX=3702 GN=TET8 PE=2 SV=1	0	6mA
					Ec_don_walter_2744	Q8S9H7 Transcription factor DIVARICATA OS=Antirrhinum majus OX=4151 GN=DIVARICATA PE=2 SV=1	0	CHH
					Ec_don_walter_2745	NO	0	6mA
					Ec_don_walter_2746	NO	0	6mA
					Ec_don_walter_2748	Q94A64 F-box protein At5g03970 OS=Arabidopsis thaliana OX=3702 GN=At5g03970 PE=2 SV=1	1	6mA
					Ec_don_walter_2750	Q56WL5 Protein LITTLE ZIPPER 4 OS=Arabidopsis thaliana OX=3702 GN=ZPR4 PE=1 SV=1	0	6mA
					Ec_don_walter_2754	NO	0	6mA
					Ec_don_walter_2755	Q6YV88 Ent-cassadiene hydroxylase OS=Oryza sativa subsp. japonica OX=39947 GN=CYP71Z7 PE=1 SV=1	0	6mA
					Ec_don_walter_2759	NO	0	6mA
					Ec_don_walter_2762	Q9LW63 Putative pentatricopeptide repeat-containing protein At3g23330 OS=Arabidopsis thaliana OX=3702 GN=PCMP-H32 PE=3 SV=1	0	6mA
					Ec_don_walter_2764	NO	0	6mA
					Ec_don_walter_2770	NO	0	CHG
					Ec_don_walter_2771	Q9FEQ8 Peroxidase 2 OS=Zea mays OX=4577 GN=PER2 PE=2 SV=1	0	6mA
					Ec_don_walter_2774	F7J0N2 Disease resistance protein RGA5 OS=Oryza sativa subsp. japonica OX=39947 GN=RGA5 PE=1 SV=1	0	6mA
					Ec_don_walter_2779	Q39214 Disease resistance protein RPM1 OS=Arabidopsis thaliana OX=3702 GN=RPM1 PE=1 SV=1	0	6mA
					Ec_don_walter_2782	Q69TN4 Two pore potassium channel c OS=Oryza sativa subsp. japonica OX=39947 GN=TPKC PE=3 SV=1	1	CG
					Ec_don_walter_2785	NO	0	6mA
					Ec_don_walter_2787	Q8H329 Metal tolerance protein 8 OS=Oryza sativa subsp. japonica OX=39947 GN=MTP8 PE=2 SV=2	0	6mA
					Ec_don_walter_2792	NO	0	6mA
					Ec_don_walter_2795	NO	1	6mA
					Ec_don_walter_2798	O22960 Protein trichome birefringence-like 37 OS=Arabidopsis thaliana OX=3702 GN=TBL37 PE=2 SV=2	0	6mA
					Ec_don_walter_2799	NO	0	6mA
					Ec_don_walter_2800	Q1PS23 Amorpha-4,11-diene 12-monooxygenase OS=Artemisia annua OX=35608 GN=CYP71AV1 PE=1 SV=1	0	CG
					Ec_don_walter_2805	NO	0	6mA
					Ec_don_walter_2806	NO	1	6mA
					Ec_don_walter_2807	NO	0	6mA
					Ec_don_walter_2810	NO	0	6mA
					Ec_don_walter_2811	Q8W487 Uncharacterized protein At2g39795, mitochondrial OS=Arabidopsis thaliana OX=3702 GN=At2g39795 PE=1 SV=1	0	6mA
					Ec_don_walter_2812	NO	0	6mA
					Ec_don_walter_2813	NO	0	6mA
					Ec_don_walter_2814	O64477 G-type lectin S-receptor-like serine/threonine-protein kinase At2g19130 OS=Arabidopsis thaliana OX=3702 GN=At2g19130 PE=2 SV=1	0	CHG
					Ec_don_walter_2815	A8MRV9 S-type anion channel SLAH4 OS=Arabidopsis thaliana OX=3702 GN=SLAH4 PE=2 SV=1	0	CHG
					Ec_don_walter_2816	NO	0	6mA
					Ec_don_walter_2817	NO	0	6mA
					Ec_don_walter_2825	NO	0	6mA
					Ec_don_walter_2827	Q41916 Cysteine proteinase inhibitor 5 OS=Arabidopsis thaliana OX=3702 GN=CYS5 PE=2 SV=2	0	6mA
					Ec_don_walter_2832	NO	0	6mA
					Ec_don_walter_2833	NO	0	6mA
					Ec_don_walter_2835	Q0E3L5 Urease accessory protein F OS=Oryza sativa subsp. japonica OX=39947 GN=UREF PE=2 SV=2	1	6mA
					Ec_don_walter_2839	NO	1	6mA
					Ec_don_walter_2841	NO	0	6mA
					Ec_don_walter_2842	NO	0	6mA
					Ec_don_walter_2844	Q9FE06 Protein EXORDIUM-like 2 OS=Arabidopsis thaliana OX=3702 GN=EXL2 PE=2 SV=1	0	CG
					Ec_don_walter_2845	NO	1	6mA
					Ec_don_walter_2846	NO	0	6mA
					Ec_don_walter_2849	Q9LMX7 Cytochrome P450 78A5 OS=Arabidopsis thaliana OX=3702 GN=CYP78A5 PE=2 SV=1	0	6mA
					Ec_don_walter_2851	NO	1	6mA
					Ec_don_walter_2859	NO	0	6mA
					Ec_don_walter_2860	NO	0	6mA
					Ec_don_walter_2861	NO	1	6mA
					Ec_don_walter_2863	Q6ZJ05 Probable uridine nucleosidase 1 OS=Oryza sativa subsp. japonica OX=39947 GN=URH1 PE=2 SV=1	0	6mA
					Ec_don_walter_2864	A2XWL6 Dehydration-responsive element-binding protein 1E OS=Oryza sativa subsp. indica OX=39946 GN=DREB1E PE=3 SV=1	0	6mA
					Ec_don_walter_2865	Q9M0U9 F-box protein SKIP19 OS=Arabidopsis thaliana OX=3702 GN=SKIP19 PE=1 SV=1	0	6mA
					Ec_don_walter_2868	NO	0	6mA
					Ec_don_walter_2869	NO	0	6mA
					Ec_don_walter_2871	Q6H7J3 Putative protein phosphatase 2C 24 OS=Oryza sativa subsp. japonica OX=39947 GN=Os02g0633900 PE=3 SV=1	0	6mA
					Ec_don_walter_2873	NO	0	6mA
					Ec_don_walter_2874	NO	0	CHH
					Ec_don_walter_2875	F4IZM8 Protein HUA2-LIKE 3 OS=Arabidopsis thaliana OX=3702 GN=HULK3 PE=2 SV=1	0	CHG
					Ec_don_walter_2879	NO	0	CG
					Ec_don_walter_2882	NO	0	6mA
					Ec_don_walter_2883	NO	0	6mA
					Ec_don_walter_2885	NO	0	CG
					Ec_don_walter_2886	NO	1	6mA
					Ec_don_walter_2888	NO	1	6mA
					Ec_don_walter_2889	NO	0	6mA
					Ec_don_walter_2890	P81713 Bowman-Birk type trypsin inhibitor OS=Triticum aestivum OX=4565 PE=1 SV=1	0	6mA
					Ec_don_walter_2892	NO	0	CHG
					Ec_don_walter_2900	Q43839 Glucose-6-phosphate 1-dehydrogenase, chloroplastic OS=Solanum tuberosum OX=4113 PE=1 SV=1	0	6mA
					Ec_don_walter_2903	Q39134 Amino acid permease 3 OS=Arabidopsis thaliana OX=3702 GN=AAP3 PE=1 SV=2	0	CG
					Ec_don_walter_2904	NO	1	6mA
					Ec_don_walter_2905	Q8L765 BTB/POZ and MATH domain-containing protein 1 OS=Arabidopsis thaliana OX=3702 GN=BPM1 PE=1 SV=1	1	6mA
					Ec_don_walter_2906	NO	0	6mA
					Ec_don_walter_2907	NO	0	6mA
					Ec_don_walter_2910	Q5VS55 B3 domain-containing protein Os06g0107800 OS=Oryza sativa subsp. japonica OX=39947 GN=Os06g0107800 PE=3 SV=2	0	6mA
					Ec_don_walter_2915	NO	0	6mA
					Ec_don_walter_2916	NO	0	6mA
					Ec_don_walter_2917	NO	0	6mA
					Ec_don_walter_2919	NO	0	6mA
					Ec_don_walter_2922	O80777 F-box protein At2g34280 OS=Arabidopsis thaliana OX=3702 GN=At2g34280 PE=2 SV=1	0	6mA
					Ec_don_walter_2924	NO	0	6mA
					Ec_don_walter_2929	Q9FVS1 F-box/kelch-repeat protein At1g57790 OS=Arabidopsis thaliana OX=3702 GN=At1g57790 PE=2 SV=1	0	6mA
					Ec_don_walter_2930	NO	0	6mA
					Ec_don_walter_2933	A3B6V0 WUSCHEL-related homeobox 12 OS=Oryza sativa subsp. japonica OX=39947 GN=WOX12 PE=2 SV=2	0	6mA
					Ec_don_walter_2937	NO	0	6mA
					Ec_don_walter_2942	NO	0	6mA
					Ec_don_walter_2947	Q941F1 Phospholipase A1-Igamma1, chloroplastic OS=Arabidopsis thaliana OX=3702 GN=At1g06800 PE=1 SV=2	0	6mA
					Ec_don_walter_2949	NO	0	CG
					Ec_don_walter_2953	NO	0	6mA
					Ec_don_walter_2955	P42390 Indole-3-glycerol phosphate lyase, chloroplastic OS=Zea mays OX=4577 GN=BX1 PE=1 SV=2	1	6mA
					Ec_don_walter_2957	NO	0	6mA
					Ec_don_walter_2958	O65238 G-type lectin S-receptor-like serine/threonine-protein kinase At5g35370 OS=Arabidopsis thaliana OX=3702 GN=At5g35370 PE=2 SV=2	1	CHH
					Ec_don_walter_2959	NO	1	6mA
					Ec_don_walter_2960	NO	0	6mA
					Ec_don_walter_2961	NO	0	6mA
					Ec_don_walter_2966	NO	0	6mA
					Ec_don_walter_2970	NO	0	CHG
					Ec_don_walter_2976	Q0E4J6 Probable metal-nicotianamine transporter YSL8 OS=Oryza sativa subsp. japonica OX=39947 GN=YSL8 PE=2 SV=1	0	6mA,CG
					Ec_don_walter_2977	Q9C523 Dirigent protein 19 OS=Arabidopsis thaliana OX=3702 GN=DIR19 PE=2 SV=1	0	6mA
					Ec_don_walter_2978	Q9SAB5 Putative F-box/LRR-repeat/kelch-repeat protein At1g11620 OS=Arabidopsis thaliana OX=3702 GN=At1g11620 PE=4 SV=1	0	6mA
					Ec_don_walter_2979	Q9LIR8 F-box/kelch-repeat protein At3g23880 OS=Arabidopsis thaliana OX=3702 GN=At3g23880 PE=2 SV=1	0	6mA
					Ec_don_walter_2980	NO	0	6mA
					Ec_don_walter_2981	NO	0	6mA
					Ec_don_walter_2983	NO	0	6mA
					Ec_don_walter_2984	Q9SHX9 Putative F-box protein At1g65770 OS=Arabidopsis thaliana OX=3702 GN=At1g65770 PE=4 SV=1	0	6mA
					Ec_don_walter_2985	NO	1	6mA
					Ec_don_walter_2987	O22286 BTB/POZ and MATH domain-containing protein 3 OS=Arabidopsis thaliana OX=3702 GN=BPM3 PE=1 SV=1	0	6mA
					Ec_don_walter_2988	NO	0	6mA
					Ec_don_walter_2990	Q2QZF1 Disease resistance protein PIK6-NP OS=Oryza sativa subsp. japonica OX=39947 GN=PIK6-NP PE=2 SV=1	0	6mA
					Ec_don_walter_2991	NO	0	6mA
					Ec_don_walter_2992	NO	0	6mA
					Ec_don_walter_2996	NO	1	6mA
					Ec_don_walter_2998	Q9M345 L-type lectin-domain containing receptor kinase IV.2 OS=Arabidopsis thaliana OX=3702 GN=LECRK42 PE=2 SV=1	0	6mA
					Ec_don_walter_3005	NO	0	6mA
					Ec_don_walter_3008	NO	0	6mA
					Ec_don_walter_3009	NO	0	6mA
					Ec_don_walter_3010	NO	0	6mA
					Ec_don_walter_3011	NO	0	6mA
					Ec_don_walter_3012	Q0J7U6 Protein TPR2 OS=Oryza sativa subsp. japonica OX=39947 GN=TPR2 PE=1 SV=1	1	6mA
					Ec_don_walter_3014	O82155 Dof zinc finger protein DOF1.7 OS=Arabidopsis thaliana OX=3702 GN=DOF1.7 PE=2 SV=1	0	6mA
					Ec_don_walter_3015	NO	0	6mA
					Ec_don_walter_3016	Q9LVJ1 Subtilisin-like protease SBT1.4 OS=Arabidopsis thaliana OX=3702 GN=SBT1.4 PE=2 SV=1	0	6mA
					Ec_don_walter_3017	Q7FAZ0 G-type lectin S-receptor-like serine/threonine-protein kinase LECRK4 OS=Oryza sativa subsp. japonica OX=39947 GN=LECRK4 PE=3 SV=1	0	6mA
					Ec_don_walter_3018	NO	0	6mA
					Ec_don_walter_3019	NO	1	6mA
					Ec_don_walter_3022	NO	0	6mA
					Ec_don_walter_3023	NO	1	6mA
					Ec_don_walter_3025	Q9FNZ2 Zinc finger CCCH domain-containing protein 48 OS=Arabidopsis thaliana OX=3702 GN=ZFWD1 PE=2 SV=1	0	6mA
					Ec_don_walter_3026	A2XUW1 Cyclin-dependent kinase G-2 OS=Oryza sativa subsp. indica OX=39946 GN=CDKG-2 PE=3 SV=1	0	6mA
					Ec_don_walter_3027	NO	0	6mA
					Ec_don_walter_3029	NO	0	6mA
					Ec_don_walter_3031	NO	0	6mA
					Ec_don_walter_3033	NO	0	6mA
					Ec_don_walter_3042	NO	0	CG
					Ec_don_walter_3043	NO	0	6mA
					Ec_don_walter_3056	Q9M080 Ethylene-responsive transcription factor ERF043 OS=Arabidopsis thaliana OX=3702 GN=ERF043 PE=2 SV=1	1	6mA
					Ec_don_walter_3059	Q2QMH1 Serine/threonine-protein kinase Nek2 OS=Oryza sativa subsp. japonica OX=39947 GN=NEK2 PE=2 SV=1	1	6mA
					Ec_don_walter_3060	Q9LJ64 Pollen-specific leucine-rich repeat extensin-like protein 1 OS=Arabidopsis thaliana OX=3702 GN=PEX1 PE=2 SV=1	0	6mA
					Ec_don_walter_3061	Q6EUH7 Actin-depolymerizing factor 1 OS=Oryza sativa subsp. japonica OX=39947 GN=ADF1 PE=2 SV=1	0	6mA
					Ec_don_walter_3062	P04399 Protein synthesis inhibitor II OS=Hordeum vulgare OX=4513 GN=RIP30A PE=1 SV=1	0	6mA
					Ec_don_walter_3063	Q9LU24 Putative F-box protein At3g16210 OS=Arabidopsis thaliana OX=3702 GN=At3g16210 PE=4 SV=1	1	6mA
					Ec_don_walter_3064	Q2RB28 Mini zinc finger protein 1 OS=Oryza sativa subsp. japonica OX=39947 GN=MIF1 PE=3 SV=1	0	6mA
					Ec_don_walter_3066	P0C2F6 Putative ribonuclease H protein At1g65750 OS=Arabidopsis thaliana OX=3702 GN=At1g65750 PE=3 SV=1	0	6mA

## Sheet: Table S6
Table S6. genes in common between DMGs and RNA-seq differentially expressed genes for apomixis. When "NO" is in the annotation column means that the gene could not find a match in uniprot DB. In the "Methylation status" column is the is the context, the region and the status: Meth=Methylated, DE-meth = De-methylated. In the "RNA-seq conditon" column is the condition of the gene, up = up-regulated…
Gene name	Annotation	Methylation status	RNA-seq condition
Ec_don_walter_3068	NO	CG_genebody_Meth	down
Ec_don_walter_632	Q84MB3 1-aminocyclopropane-1-carboxylate oxidase homolog 1 OS=Arabidopsis thaliana OX=3702 GN=At1g06620 PE=2 SV=1	CG_genebody_De-meth	up
Ec_don_walter_2367	Q10M12 Ricin B-like lectin R40C1 OS=Oryza sativa subsp. japonica OX=39947 GN=R40C1 PE=1 SV=1	CG_genebody_De-meth	up
Ec_don_walter_3069	Q9ZVX1 Probable ubiquitin-conjugating enzyme E2 23 OS=Arabidopsis thaliana OX=3702 GN=UBC23 PE=1 SV=1	CHG_genebody_Meth	down
Ec_don_walter_3070	NO	CHH_genebody_Meth	down
Ec_don_walter_3071	Q0JM17 DEAD-box ATP-dependent RNA helicase 56 OS=Oryza sativa subsp. japonica OX=39947 GN=AIP1 PE=1 SV=2	CHH_genebody_Meth	down
Ec_don_walter_3072	NO	CHH_genebody_Meth	down
Ec_don_walter_3073	NO	6mA_genebody_Meth	up
Ec_don_walter_3074	NO	6mA_genebody_Meth	up
Ec_don_walter_3075	Q3E6S8 Putative protease Do-like 14 OS=Arabidopsis thaliana OX=3702 GN=DEGP14 PE=3 SV=2	6mA_genebody_Meth	up
Ec_don_walter_3076	NO	6mA_genebody_Meth	up
Ec_don_walter_3077	Q9LYK6 Protein ANTHESIS POMOTING FACTOR 1 OS=Arabidopsis thaliana OX=3702 GN=APRF1 PE=2 SV=1	6mA_genebody_Meth	up
Ec_don_walter_2541	Q0J9X2 Homeobox-leucine zipper protein ROC2 OS=Oryza sativa subsp. japonica OX=39947 GN=ROC2 PE=2 SV=1	6mA_genebody_Meth	up
Ec_don_walter_423	F4KD68 WAT1-related protein At5g45370 OS=Arabidopsis thaliana OX=3702 GN=At5g45370 PE=2 SV=1	6mA_genebody_Meth	down
Ec_don_walter_1051	Q1PE04 F-box/LRR-repeat protein 25 OS=Arabidopsis thaliana OX=3702 GN=FBL25 PE=2 SV=1	6mA_genebody_Meth	down
Ec_don_walter_3078	Q8RWZ3 Probable acyl-CoA dehydrogenase IBR3 OS=Arabidopsis thaliana OX=3702 GN=IBR3 PE=1 SV=1	6mA_genebody_Meth	down
Ec_don_walter_3070	NO	6mA_genebody_Meth	down
Ec_don_walter_3080	D7U6G6 Anthocyanidin reductase ((2S)-flavan-3-ol-forming) OS=Vitis vinifera OX=29760 GN=ANR PE=3 SV=1	6mA_genebody_Meth	down
Ec_don_walter_3081	NO	6mA_genebody_Meth	down
Ec_don_walter_3082	O65020 Ethylene-overproduction protein 1 OS=Arabidopsis thaliana OX=3702 GN=ETO1 PE=1 SV=2	6mA_genebody_Meth	down
Ec_don_walter_3083	NO	6mA_genebody_Meth	down
Ec_don_walter_3084	P0DO10 Disease resistance protein Piks-2 OS=Oryza sativa subsp. japonica OX=39947 GN=PIKS-2 PE=3 SV=1	6mA_genebody_Meth	down
Ec_don_walter_2316	NO	6mA_genebody_De-meth	up
Ec_don_walter_3102	Q8GXB4 WAT1-related protein At1g09380 OS=Arabidopsis thaliana OX=3702 GN=At1g09380 PE=2 SV=1	6mA_genebody_De-meth	down
Ec_don_walter_1246	Q9SIT5 Cation/H(+) antiporter 15 OS=Arabidopsis thaliana OX=3702 GN=CHX15 PE=2 SV=1	6mA_genebody_De-meth	down
Ec_don_walter_3085	Q9SGP2 Receptor-like protein kinase HSL1 OS=Arabidopsis thaliana OX=3702 GN=HSL1 PE=2 SV=1	6mA_genebody_De-meth	down
Ec_don_walter_1894	NO	6mA_upstream_Meth	up
Ec_don_walter_2230	Q9XGX0 Protein SHORT INTERNODES OS=Arabidopsis thaliana OX=3702 GN=SHI PE=1 SV=1	6mA_upstream_Meth	up
Ec_don_walter_2541	Q0J9X2 Homeobox-leucine zipper protein ROC2 OS=Oryza sativa subsp. japonica OX=39947 GN=ROC2 PE=2 SV=1	6mA_upstream_Meth	up
Ec_don_walter_3086	Q6ZL42 Probable histone H2A.2 OS=Oryza sativa subsp. japonica OX=39947 GN=Os07g0545400 PE=2 SV=1	6mA_upstream_Meth	up
Ec_don_walter_414	Q6ZGM7 Probable metal-nicotianamine transporter YSL7 OS=Oryza sativa subsp. japonica OX=39947 GN=YSL7 PE=2 SV=1	6mA_upstream_Meth	down
Ec_don_walter_3087	NO	6mA_upstream_Meth	down
Ec_don_walter_3088	O80638 WAT1-related protein At2g39510 OS=Arabidopsis thaliana OX=3702 GN=At2g39510 PE=2 SV=1	6mA_upstream_Meth	down
Ec_don_walter_3089	NO	6mA_upstream_De-meth	up
Ec_don_walter_3090	Q6VAA8 UDP-glycosyltransferase 91D1 OS=Stevia rebaudiana OX=55670 GN=UGT91D1 PE=2 SV=1	6mA_upstream_De-meth	up
Ec_don_walter_3091	A2WM14 Transcription factor PCF5 OS=Oryza sativa subsp. indica OX=39946 GN=PCF5 PE=4 SV=1	6mA_upstream_De-meth	up
Ec_don_walter_2316	NO	6mA_upstream_De-meth	up
Ec_don_walter_1246	Q9SIT5 Cation/H(+) antiporter 15 OS=Arabidopsis thaliana OX=3702 GN=CHX15 PE=2 SV=1	6mA_upstream_De-meth	down
Ec_don_walter_3092	NO	6mA_upstream_De-meth	down
Ec_don_walter_3093	O04017 Protein CUP-SHAPED COTYLEDON 2 OS=Arabidopsis thaliana OX=3702 GN=NAC098 PE=1 SV=1	CG_downstream_Meth	up
Ec_don_walter_3094	NO	CG_downstream_Meth	up
Ec_don_walter_3068	NO	CG_downstream_Meth	down
Ec_don_walter_3096	Q8S9J6 Aspartyl protease family protein At5g10770 OS=Arabidopsis thaliana OX=3702 GN=At5g10770 PE=2 SV=1	6mA_downstream_Meth	up
Ec_don_walter_3097	Q5XET5 Protein HESO1 OS=Arabidopsis thaliana OX=3702 GN=HESO1 PE=1 SV=1	6mA_downstream_Meth	up
Ec_don_walter_3098	NO	6mA_downstream_Meth	down
Ec_don_walter_3081	NO	6mA_downstream_Meth	down
Ec_don_walter_943	Q8RY25 Nuclear pore complex protein NUP98A OS=Arabidopsis thaliana OX=3702 GN=NUP98A PE=1 SV=1	6mA_downstream_De-meth	up
Ec_don_walter_2687	NO	6mA_downstream_De-meth	up
Ec_don_walter_3100	NO	6mA_downstream_De-meth	up
Ec_don_walter_3102	Q8GXB4 WAT1-related protein At1g09380 OS=Arabidopsis thaliana OX=3702 GN=At1g09380 PE=2 SV=1	6mA_downstream_De-meth	down
Ec_don_walter_2409	Q2R8L1 Disease resistance protein RGA5 OS=Oryza sativa subsp. japonica OX=39947 GN=RGA5 PE=2 SV=1	6mA_downstream_De-meth	down

## Sheet: Table S7
Table S7. Number of genes in Table S6 being methylated in more than one context.
	6ma,CG	6ma,CHH	6mA,CHG	CG,CHH	CG,CHG	CHG,CHH	6mA,CG,CHG	CG,CHG,CHH
FacvsSex_De-meth	2	0	0	0	0	0	0	0
FacvsSex_Meth	11	6	16	0	3	1	0	0
FullvsSex_De-meth	5	1	3	1	0	0	1	0
FullvsSex_Meth	14	6	10	0	2	1	0	1
FullvsFac_De-meth	27	9	19	0	4	2	1	0
FullvsFac_Meth	11	4	7	1	4	1	0	0

## Sheet: Table S8
Table S8. The three biological replicates for either the facultative apomictic (Fac1, Fac2, Fac3), sexual (Sex1, Sex2, Sex3) and full apomictic (Full1, Full2, Full3) samples panicles were independently digested with context-specific (AciI/CG, PstI/CHG, EcoT22I/CHH, DpnII/6mA) sensitive methylation enzymes in combination with the nonsensitive MseI. Each biological replicate was identified by a spe…
Sample	AciI (CG)	Pst I (CHG)	EcoT22I (CHH)	DpnII (6mA)	Index
Fac1	Fac1_P25	Fac1_P1	Fac1_P31	Fac1_P22	Illumina Index 12
Fac2	Fac2_P26	Fac2_P2	Fac2_P32	Fac2_P23
Fac3	Fac2_P27	Fac2_P3	Fac2_P33	Fac2_P24
Full1	Full1_P25	Full1_P1	Full1_P31	Full1_P22	Illumina Index 14
Full2	Full2_P26	Full2_P2	Full2_P32	Full2_P23
Full3	Full3_P27	Full2_P3	Full2_P33	Full2_P24
Sex1	Sex1_P25	Sex1_P1	Sex1_P31	Sex1_P22	Illumina Index 15
Sex2	Sex2_P26	Sex2_P2	Sex2_P32	Sex2_P23
Sex3	Sex3_P27	Sex2_P3	Sex2_P33	Sex2_P24
